# Supplementary material for: Growth arrest of Mycobacterium tuberculosis in acidic environments enhances their survival of antibiotic treatment
Source: PLoS Biol. 2026 Jun 22;24(6):e3003857. doi: 10.1371/journal.pbio.3003857 (PMC13298992; doi:10.1371/journal.pbio.3003857)
Supplement: S1 Data — (CSV) [file pbio.3003857.s006.csv]

Movie_file_name	cell_index	pH	Cell_No.	Ancestor_division_hr	Generation	Acc_Alt	Doubling_time	Status1	Mom_No.	Status2	Sym_Asym_dye	Sym_Asym_division	Start_Tp	End_Tp	Amont_Tp
062821_CDC_HADA_7_59_001_R3D.tif	1	7	1			none		Single					1	100	99
	2	7	2	9	2	none	9	Mom			Sym	Sym	1	10	9
	3	7	3			none	26	Daughter	2	Mom	Asym	Sym	11	37	26
	4	7	4			Alt		Son	3				38	110	72
	5	7	5			Acc		Son	3				38	115	77
	6	7	6			none	46	Daughter	2	Mom	Asym	Asym	11	57	46
	7	7	7			Acc		Son	6				58	120	62
	8	7	8			Alt		Son	6				58	120	62
	9	7	9	25	4	none	25	Mom			Sym	Sym	1	26	25
	10	7	10			none	18	Daughter	9	Mom	Asym	Sym	27	45	18
	11	7	11			Acc	45	Daughter	10	Mom		Sym	28	73	45
	12	7	12			Alt	25	Daughter	11	Mom		Sym	74	99	25
	13	7	13			Acc		Son	12				100	138	38
	14	7	14			Alt		Son	12				100	137	37
	15	7	15			Acc	33	Daughter	11	Mom		Sym	74	107	33
	16	7	16			Acc		Son	15				108	140	32
	17	7	17			Alt		Son	15				108	140	32
	18	7	18			Alt	24	Daughter	10	Mom	Asym	Sym	46	70	24
	19	7	19			Acc	44	Daughter	18	Mom		Sym	71	115	44
	20	7	20			Alt	23	Daughter	18	Mom	Asym	Sym	71	94	23
	21	7	21			Acc		Son	20				95	130	35
	22	7	22			Alt		Son	20				95	130	35
	23	7	23			Acc		Son	19				116	130	14
	24	7	24			Alt		Son	19				116	130	14
	25	7	25			none	32	Daughter	9	Mom	Asym	Sym	27	59	32
	26	7	26			Acc	40	Daughter	25	Mom		Asym	60	100	40
	27	7	27			Alt	71	Daughter	25	Mom	Asym	Asym	60	131	71
	28	7	28			Alt		Son	26				101	140	39
	29	7	29			Acc	23	Daughter	26	Mom		Asym	101	124	23
	30	7	30	9	2	none	9	Mom			Sym	Sym	1	10	9
	31	7	31			none	34	Daughter	30	Mom	Asym	Sym	11	45	34
	32	7	32			none		Son	30				11	109	98
	33	7	33			Acc		Son	31				46	140	94
	34	7	34			Alt		Son	31				46	140	94
062821_CDC_HADA_7_59_002_R3D.tif	35	7	1	13	4	none	12	Mom			Sym	Asym	2	14	12
	36	7	2			none	34	Daughter	1	Mom	Asym	Sym	15	49	34
	37	7	3			none	25	Daughter	1	Mom	Asym	Sym	15	40	25
	38	7	4			Acc	42	Daughter	2	Mom			46	88	42
	39	7	5			Alt	29	Daughter	2	Mom	Asym	Asym	46	75	29
	40	7	6			Acc	35	Daughter	3	Mom		Sym	41	76	35
	41	7	7			Alt	31	Daughter	3	Mom	Asym	Sym	41	72	31
	42	7	8			Acc		Son	4				89	140	51
	43	7	9			Alt	43	Daughter	4	Mom		Sym	89	132	43
	44	7	10			Acc	29	Daughter	6	Mom		Sym	77	106	29
	45	7	11			Alt		Son	6				77	140	63
	46	7	12			Acc	32	Daughter	7	Mom		Sym	73	105	32
	47	7	13			Alt	25	Daughter	7	Mom	Asym	Sym	73	98	25
	48	7	14			Acc		Son	9				133	140	7
	49	7	15			Alt		Son	9				133	140	7
	50	7	16			Acc		Son	10				107	140	33
	51	7	17			Alt		Son	10				107	140	33
	52	7	18			Acc		Son	12				106	140	34
	53	7	19			Alt		Son	12				106	140	34
	54	7	20			Acc		Son	13				99	140	41
	55	7	21			Alt		Son	13				99	140	41
062821_CDC_HADA_7_59_003_R3D.tif	56	7	1	39	2	none	39	Mom			Asym	Sym	1	40	39
	57	7	2			none		Son	1				41	130	89
	58	7	3			none	52	Daughter	1	Mom	Asym	Asym	41	93	52
	59	7	4			Acc		Son	3				94	140	46
	60	7	5			Alt		Son	3				94	130	36
	61	7	6	19	2	none	19	Mom			Asym	Asym	1	19	18
	62	7	7			none	49	Daughter	6	Mom	Sym	Aysm	19	68	49
	63	7	8			none		Son	6				19	94	75
	64	7	9			Acc		Son	7				69	106	37
	65	7	10			Alt	34	Daughter	7	Mom	Asym	Asym	69	103	34
062821_CDC_HADA_7_59_005_R3D.tif	66	7	1	11	1	none	11	Mom			Asym	Sym	1	12	11
	67	7	2			none		Son	1				13		-13
	68	7	3			none		Son	1				13		-13
	69	7	4	13	4	none	13	Mom			Sym	Sym	1	14	13
	70	7	5			none	19	Daughter	4	Mom	Asym	Sym	15	34	19
	71	7	6			none	26	Daughter	4	Mom	Asym	Sym	15	41	26
	72	7	7			Acc	39	Daughter	5	Mom		Sym	35	74	39
	73	7	8			Alt	32	Daughter	5	Mom	Asym	Asym	35	67	32
	74	7	9			Acc	38	Daughter	6	Mom		Sym	42	80	38
	75	7	10			Alt	25	Daughter	6	Mom	Sym	Sym	42	67	25
	76	7	11			Acc	25	Daughter	7	Mom		Sym	75	100	25
	77	7	12			Alt	25	Daughter	7	Mom		Sym	75	100	25
	78	7	13			Acc		Son	8				68	119	51
	79	7	14			Alt		Son	8				68	120	52
	80	7	15			Acc		Son	9				81	121	40
	81	7	16			Alt		Son	9				81	121	40
	82	7	17			Acc		Son	10				68	120	52
	83	7	18			Alt		Son	10				68	120	52
	84	7	19			Acc		Son	11				101	120	19
	85	7	20			Alt		Son	11				101	120	19
	86	7	21			Acc		Son	12				101	120	19
	87	7	22			Alt		Son	12				101	120	19
062821_CDC_HADA_7_59_006_R3D.tif	88	7	1	5	4	none	5	Mom			Sym	Sym	1	5	4
	89	7	2			none	54	Daughter	1	Mom	Asym	Sym	6	60	54
	90	7	3			Acc	37	Daughter	2	Mom	Aysm	Sym	61	98	37
	91	7	4			Alt	42	Daughter	2	Mom	Aysm	Sym	61	103	42
	92	7	5			Acc	31	Daughter	3	Mom		Sym	99	130	31
	93	7	6			Alt	24	Daughter	3	Mom	Asym	Sym	99	123	24
	94	7	7			Acc	28	Daughter	4	Mom		Sym	104	132	28
	95	7	8			Alt	19	Daughter	4	Mom	Asym	Sym	104	123	19
	96	7	9			Acc		Son	8				124	140	16
	97	7	10			Alt		Son	8				124	140	16
	98	7	11			Acc		Son	7				133	140	7
	99	7	12			Alt		Son	7				133	140	7
	100	7	13			Acc		Son	5				131	140	9
	101	7	14			Alt		Son	5				131	140	9
	102	7	15			Acc		Son	6				124	140	16
	103	7	16			Alt		Son	6				124	140	16
	104	7	17			none	43	Daughter	1	Mom	Asym	Asym	6	49	43
	105	7	18			Acc		Son	17				50	140	90
	106	7	19			Alt	53	Daughter	17	Mom	Asym	Asym	50	103	53
	107	7	20			Acc		Son	19				104	140	36
	108	7	21			Alt		Son	19				104	140	36
	109	7	22	6	1	none	6	Mom			Asym	Asym	1	7	6
	110	7	23			none		Son	22				8	106	98
	111	7	24			none		Son	22				8	106	98
	112	7	25	17	3	none	17	Mom			Sym	Asym	1	18	17
	113	7	26			none		Son	25				19	117	98
	114	7	27			none	37	Daughter	25	Mom	Asym	sym	19	56	37
	115	7	28			Alt	76	Daughter	27	Mom			57	133	76
	116	7	29			Acc	62	Daughter	27	Mom		Asym	57	119	62
	117	7	30			Acc		Son	29				120	140	20
	118	7	31			Alt		Son	29				120	140	20
	119	7	32	21	3	none	21	Mom			Asym	Asym	1	22	21
	120	7	33			none	56	Daughter	32	Mom	Asym	Asym	23	79	56
	121	7	34			none	33	Daughter	32	Mom	Asym	Sym	23	56	33
	122	7	35			Acc	42	Daughter	34	Mom		Asym	57	99	42
	123	7	36			Alt	33	Daughter	34	Mom	Asym	Asym	57	90	33
	124	7	37			Acc	48	Daughter	33	Mom		Asym	79	127	48
	125	7	38			Alt		Son	33				79	140	61
	126	7	39			Acc		Son	35				100	140	40
	127	7	40			Alt		Son	35				100	140	40
	128	7	41			Acc		Son	36				91	140	49
	129	7	42			Alt		Son	36				91	140	49
	130	7	43			Acc		Son	37				128	140	12
	131	7	44			Alt		Son	37				128	140	12
	132	7	45	7	4	none	7	Mom			Asym	Asym	1	8	7
	133	7	46			none	42	Daughter	45	Mom	Asym	Sym	9	51	42
	134	7	47			none	22	Daughter	45	Mom	Asym	Sym	9	31	22
	135	7	48			Acc	22	Daughter	47	Mom	Asym	Sym	32	54	22
	136	7	49			Alt	45	Daughter	47	Mom	Asym	Sym	32	77	45
	137	7	50			Acc	14	Daughter	46	Mom		Asym	52	66	14
	138	7	51			Alt	27	Daughter	46	Mom	Asym	Sym	52	79	27
	139	7	52			Acc	21	Daughter	48	Mom		Aysm	55	76	21
	140	7	53			Alt		Son	48				55	95	40
	141	7	54			Acc		Son	49				78	95	17
	142	7	55			Alt		Son	49				78	95	17
	143	7	56			Acc		Son	50				67	95	28
	144	7	57			Alt		Son	50				67	95	28
	145	7	58			Acc		Son	51				80	95	15
	146	7	59			Alt		Son	51				80	95	15
	147	7	60			Acc		Son	52				77	95	18
	148	7	61			Alt		Son	52				77	95	18
	149	7	62	11	5	none	11	Mom			Asym	Sym	1	12	11
	150	7	63			none	30	Daughter	62	Mom	Ayym	Asym	13	43	30
	151	7	64			none	33	Daughter	62	Mom	Asym	Sym	13	46	33
	152	7	65			Acc		Son	63				44	95	51
	153	7	66			Alt	33	Daughter	63	Mom	Asym	Sym	44	77	33
	154	7	67			Acc	28	Daughter	64	Mom		Sym	47	75	28
	155	7	68			Alt	48	Daughter	64	Mom	Asym	Asym	47	95	48
	156	7	69			Acc	21	Daughter	66	Mom		Sym	78	99	21
	157	7	70			Alt		Son	66				78	140	62
	158	7	71			Acc		Son	67				76	95	19
	159	7	72			Alt		Son	67				76	95	19
	160	7	73			Acc	26	Daughter	68	Mom		Sym	96	122	26
	161	7	74			Alt	26	Daughter	68	Mom	Asym	Asym	96	122	26
	162	7	75			Acc	17	Daughter	69	Mom		Sym	100	117	17
	163	7	76			Alt	26	Daughter	69	Mom		Asym	100	126	26
	164	7	77			Acc		Son	73				123	140	17
	165	7	78			Alt		Son	73				123	140	17
	166	7	79			Acc	16	Daughter	74	Mom		Sym	123	139	16
	167	7	80			Alt		Son	74				123	140	17
	168	7	81			Acc		Son	75				118	140	22
	169	7	82			Alt		Son	75				118	140	22
	170	7	83			Acc		Son	76				127	140	13
	171	7	84			Alt		Son	76				127	140	13
	172	7	85			Acc		Son	79				140	141	1
	173	7	86			Alt		Son	79				140	141	1
062821_CDC_HADA_7_59_015_R3D.tif	174	7	1	15	2	none	15	Mom			Asym	Sym	1	16	15
	175	7	2			none	91	Daughter	1	Mom	Asym	Asym	17	108	91
	176	7	3			none		Son	1				17	115	98
	177	7	4			Acc		Son	2				109	140	31
	178	7	5			Alt		Son	2				109	140	31
	179	7	6	1	4	none	1	Mom			Asym	Asym	1	2	1
	180	7	7			none	44	Daughter	6	Mom	Asym	Asym	2	46	44
	181	7	8			none	24	Daughter	6	Mon	Asym	Sym	2	26	24
	182	7	9			Acc		Son	7				47	140	93
	183	7	10			Alt		Son	7				47	140	93
	184	7	11			Acc	60	Daughter	8	Mom	Asym	Aysm	27	87	60
	185	7	12			Alt		Son	8				27	125	98
	186	7	13			Acc		Son	11				88	140	52
	187	7	14			Alt	34	Daughter	11	Mom	Asym	Sym	88	122	34
	188	7	15			Acc		Son	14				123	140	17
	189	7	16			Alt		Son	14				123	140	17
	190	7	17	34	4	none	34	Mom			Sym	Sym	1	35	34
	191	7	18	23	4	none	23	Mom			Asym	Asym	1	23	22
	192	7	19			none		Son	17				36	133	97
	193	7	20			none	37	Daughter	17	Mom	Asym	Sym	36	73	37
	194	7	21			Acc	22	Daughter	20	Mom		Sym	74	96	22
	195	7	22			Alt	45	Daughter	20	Mom	Asym	Asym	74	119	45
	196	7	23			Acc	35	Daughter	21	Mom	Asym	Asym	97	132	35
	197	7	24			Alt		Son	21				97	132	35
	198	7	25			Acc		Son	22				120	132	12
	199	7	26			Alt		Son	22				120	135	15
	200	7	27			Acc		Son	23				133	140	7
	201	7	28			Alt		Son	23				133	140	7
	202	7	29			none	57	Daughter	18	Mom	Asym	Sym	24	81	57
	203	7	30			none	38	Daughter	18	Mom	Asym	sym	24	62	38
	204	7	31			Acc	21	Daughter	29	Mom		Asym	82	103	21
	205	7	32			Alt	25	Daughter	29	Mom	Asym	Asym	82	107	25
	206	7	33			Acc	23	Daughter	30	Mom		Sym	63	86	23
	207	7	34			Alt	29	Daughter	30	Mom	Asym	sym	63	92	29
	208	7	35			Acc		Son	31				104	140	36
	209	7	36			Alt		Son	31				104	140	36
	210	7	37			Acc		Son	32				108	129	21
	211	7	38			Alt		Son	32				108	140	32
	212	7	39			Acc	31	Daughter	33	Mom		Sym	87	118	31
	213	7	40			Alt	19	Daughter	33	Mom		Sym	87	106	19
	214	7	41			Acc	39	Daughter	34	Mom		Sym	93	132	39
	215	7	42			Alt		Son	34				93	126	33
	216	7	43			Acc		Son	39				119	132	13
	217	7	44			Alt		Son	39				119	129	10
	218	7	45			Alt		Son	40				107	132	25
	219	7	46			Acc		Son	40				107	132	25
	220	7	47			Acc		Son	41				133	140	7
	221	7	48			Alt		Son	41				133	140	7
	222	7	49	11	6	none	11	Mom			Sym	Sym	1	12	11
	223	7	50			none		Daughter	49	Mom	Asym	Sym	13	42	29
	224	7	51			none		Daughter	49	Mom	Asym	Sym	13	42	29
	225	7	52			Acc	19	Daughter	50	Mom	Asym	Sym	43	62	19
	226	7	53			Alt	23	Daughter	50	Mom	Asym	Sym	43	66	23
	227	7	54			Acc	50	Daughter	51	Mom		Asym	43	93	50
	228	7	55			Alt	26	Daughter	51	Mom	Asym	Sym	43	69	26
	229	7	56			Acc	26	Daughter	52	Mom		Asym	63	89	26
	230	7	57			Alt		Son	52				63	140	77
	231	7	58			Acc	47	Daughter	53	Mom		Sym	66	113	47
	232	7	59			Alt	35	Daughter	53	Mom	Asym	Sym	66	101	35
	233	7	60			Acc		Son	54				94	140	46
	234	7	61			Alt		Son	54				94	140	46
	235	7	62			Acc		Son	55				70	140	70
	236	7	63			Alt	29	Daughter	55	Mom	Asym	Sym	70	99	29
	237	7	64			Acc	20	Daughter	56	Mom		Sym	90	110	20
	238	7	65			Alt	23	Daughter	56	Mom		Sym	90	113	23
	239	7	66			Acc		Son	58				114	140	26
	240	7	67			Alt		Son	58				114	140	26
	241	7	68			Acc	34	Daughter	59				102	136	34
	242	7	69			Alt		Son	59				102	140	38
	243	7	70			Acc		Son	63				100	140	40
	244	7	71			Alt	27	Daughter	63	Mom		Sym	100	127	27
	245	7	72			Acc	27	Daughter	64	Mom		Sym	111	138	27
	246	7	73			Alt	21	Daughter	64	Mom		Sym	111	132	21
	247	7	74			Acc		Son	65				114	140	26
	248	7	75			Alt		Son	65				114	140	26
	249	7	76			Acc		Son	72				139	140	1
	250	7	77			Alt		Son	72				139	140	1
	251	7	78			Acc		Son	73				133	140	7
	252	7	79			Alt		Son	73				133	140	7
062821_CDC_HADA_7_59_016_R3D.tif	253	7	1	23	2	none	23	Mom			Sym	Sym	1	24	23
	254	7	2			none	64	Daughter	1	Mom	Asym	Sym	25	89	64
	255	7	3			none	51	Daughter	1	Mom	Asym	Sym	25	76	51
	256	7	4			Acc		Son	2				90	140	50
	257	7	5			Alt		Son	2				90	140	50
	258	7	6			Acc		Son	3				77	140	63
	259	7	7			Alt		Son	3				77	140	63
	260	7	8	39		none	39	Mom			Asym	Sym	1	40	39
	261	7	9			none	55	Daughter	8	Mom		Sym	41	96	55
	262	7	10			none		Son	8				41	100	59
	263	7	11			Acc		Son	9				97	140	43
	264	7	12			Alt		Son	9				97	130	33
	265	7	13	9	3	none	9	Mom			Sym	Sym	1	10	9
	266	7	14			none	33	Daughter	13	Mom	Asym	Sym	11	44	33
	267	7	15			none		Son	13				11	109	98
	268	7	16			Acc	50	Daughter	14	Mom		Sym	45	95	50
	269	7	17			Alt		Daughter	14	Mom	Sym	Sym	45	89	44
	270	7	18			Acc		Son	16				96	120	24
	271	7	19			Alt		Son	16				96	123	27
	272	7	20			Acc		Son	17				90	121	31
	273	7	21			Alt		Son	17				90	121	31
	274	7	22			none		Single					1	99	98
	275	7	23	16	3	none	16	Mom			Asym	Sym	1	17	16
	276	7	24			none		Son	23				18	116	98
	277	7	25			none		Daughter	23	Mom	Asym	Sym	18	50	32
	278	7	26			Acc		Daughter	25	Mom		Sym	51	111	60
	279	7	27			Alt		Son	25				51	140	89
	280	7	28			Acc		Son	26				112	124	12
	281	7	29			Alt		Son	26				112	124	12
	282	7	30	12	4	none	12	Mom			Asym	Asym	1	13	12
	283	7	31			none	68	Daughter	30	Mom	Asym	Asym	14	82	68
	284	7	32			none	41	Daughter	30	Mom	Asym	Asym	14	55	41
	285	7	33			Acc		Son	31				83	140	57
	286	7	34			Alt		Son	31				83	130	47
	287	7	35			Acc	26	Daughter	32	Mom	Asym	Sym	56	82	26
	288	7	36			Alt	44	Daughter	32	Mom	Asym	Asym	56	100	44
	289	7	37			Acc		Son	35				83	123	40
	290	7	38			Alt	31	Daughter	35	Mom	Asym	Asym	83	114	31
	291	7	39			Acc		Son	36				101	140	39
	292	7	40			Alt		Son	36				101	130	29
	293	7	41			Acc		Son	38				115	140	25
	294	7	42			Alt		Son	38				115	133	18
	295	7	43	7	3	none	7	Mom			Asym	Asym	1	8	7
	296	7	44			none	78	Daughter	43	Mom	Asym	Asym	9	87	78
	297	7	45			none		Son	43				9	107	98
	298	7	46			Acc	19	Daughter	44	Mom		Asym	88	107	19
	299	7	47			Alt		Son	44				88	137	49
	300	7	48			Acc		Son	46				108	140	32
	301	7	49			Alt		Son	46				108	140	32
	302	7	50	19	5	none	19	Mom			Sym	Sym	1	20	19
	303	7	51			none	24	Daughter	50	Mom	Asym	Sym	21	45	24
	304	7	52			none	21	Daughter	50	Mom	Asym	Sym	21	42	21
	305	7	53			Acc		Son	51				46	93	47
	306	7	54			Alt	28	Daughter	51	Mom	Asym	Sym	46	74	28
	307	7	55			Acc	62	Daughter	52	Mom	Asym	Asym	43	105	62
	308	7	56			Alt	34	Daughter	52	Mom	Asym		43	77	34
	309	7	57			Acc	26	Daughter	54	Mom		Sym	75	101	26
	310	7	58			Alt		Son	54				75	137	62
	311	7	59			Acc		Son	55				106	128	22
	312	7	60			Alt		Son	55				106	139	33
	313	7	61			Acc	29	Daughter	56	Mom	Asym	Sym	78	107	29
	314	7	62			Alt	25	Daughter	56	Mom			78	103	25
	315	7	63			Acc		Son	57				102	126	24
	316	7	64			Alt		Son	57				102	133	31
	317	7	65			Acc		Son	61				108	133	25
	318	7	66			Alt	23	Daughter	61	Mom		Sym	108	131	23
	319	7	67			Acc		Son	62				104	129	25
	320	7	68			Alt	28	Daughter	62	Mom	Asym	Sym	104	132	28
	321	7	69			Acc		Son	66				132	140	8
	322	7	70			Alt		Son	66				132	140	8
	323	7	71			Acc		Son	68				133	140	7
	324	7	72			Alt		Son	68				133	140	7
	325	7	73	8	4	none	8	Mom			Sym	Sym	1	9	8
	326	7	74			none	27	Daughter	73	Mom	Asym	Sym	10	37	27
	327	7	75			none	31	Daughter	73	Mom	Asym	Sym	10	41	31
	328	7	76			Acc	26	Daughter	74	Mom		Sym	38	64	26
	329	7	77			Alt	40	Daughter	74	Mom	Asym	Sym	38	78	40
	330	7	78			Acc	24	Daughter	75	Mom		Sym	42	66	24
	331	7	79			Alt	48	Daughter	75	Mom	Sym	Sym	42	90	48
	332	7	80			Acc	#REF!	Daughter	76	Mom		Sym	65	99	34
	333	7	81			Alt		Son	76				65	120	55
	334	7	82			Acc		Son	77				79	106	27
	335	7	83			Alt		Son	77				79	100	21
	336	7	84			Acc		Son	78				67	115	48
	337	7	85			Alt		Son	78				67	96	29
	338	7	86			Acc		Son	79				91	106	15
	339	7	87			Alt	28	Daughter	79	Mom			91	119	28
	340	7	88			Acc		Son	80				100	125	25
	341	7	89			Alt		Son	80				100	125	25
	342	7	90			Acc		Son	87				120	134	14
	343	7	91			Alt		Son	87				120	140	20
	344	7	92	6	4	none	6	Mom			Sym	Sym	1	7	6
	345	7	93			none	30	Daughter	92	Mom	Asym	Sym	8	38	30
	346	7	94			none		Son	92				8	106	98
	347	7	95			Acc	61	Daughter	93	Mom	Asym	Sym	39	61	22
	348	7	96			Alt	35	Daughter	93	Mom	Asym	Sym	39	74	35
	349	7	97			Acc		Son	95				62	132	70
	350	7	98			Alt		Son	95				62	89	27
	351	7	99			Acc	34	Daughter	96	Mom	Asym	Sym	75	109	34
	352	7	100			Alt		Son	96				75	123	48
	353	7	101			Acc		Son	99				110	140	30
	354	7	102			Alt		Son	99				110	128	18
	355	7	103	9	5	none	9	Mom			Sym	Asym	1	9	8
	356	7	104			none	23	Daughter	103	Mom	Asym	Sym	10	33	23
	357	7	105			none	34	Daughter	103	Mom	Asym	Sym	10	44	34
	358	7	106			Acc		Son	104				34	93	59
	359	7	107			Alt	31	Daughter	104	Mom	Asym	Asym	34	65	31
	360	7	108			Acc	28	Daughter	105	Mom		Asym	45	73	28
	361	7	109			Alt	16	Daughter	105	Mom	Asym	Sym	45	61	16
	362	7	110			Acc	25	Daughter	107	Mom			66	91	25
	363	7	111			Alt		Son	107				66	103	37
	364	7	112			Acc		Son	108				74	91	17
	365	7	113			Alt		Son	108				74	93	19
	366	7	114			Acc	25	Daughter	109	Mom		Asym	62	87	25
	367	7	115			Alt	15	Daughter	109	Mom	Sym	Asym	62	77	15
	368	7	116			Acc		Son	110				92	114	22
	369	7	117			Alt	34	Daughter	110	Mom	Asym	Asym	92	126	34
	370	7	118			Acc		Son	115				78	107	29
	371	7	119			Alt		Son	115				78	99	21
	372	7	120			Acc		Son	117				127	140	13
	373	7	121			Alt		Son	117				127	133	6
	374	7	122	15	3	none	15	Mom			Sym	Sym	1	16	15
	375	7	123			none	37	Daughter	122	Mom	Asym	Sym	17	54	37
	376	7	124			none	52	Daughter	122	Mom	Asym	Sym	17	69	52
	377	7	125			Acc	26	Daughter	123				55	81	26
	378	7	126			Alt	20	Daughter	123				55	75	20
	379	7	127			Acc		Son	124				70	81	11
	380	7	128			Alt		Son	124				70	96	26
	381	7	129			Acc		Son	125				82	104	22
	382	7	130			Alt		Son	125				82	98	16
	383	7	131			Acc		Son	126				76	91	15
	384	7	132			Alt		Son	126				76	91	15
	385	7	133	24	2	none	24	Mom			Asym	Asym	1	25	24
	386	7	134			none		Son	133				26	73	47
	387	7	135			none	53	Daughter	133				26	79	53
	388	7	136			Acc		Son	135				80	101	21
	389	7	137			Alt		Son	135				80	82	2
	390	7	138	12	4	none	12	Mom			Sym	Sym	1	13	12
	391	7	139			none	26	Daughter	138	Mom	Asym	Sym	14	40	26
	392	7	140			none	32	Daughter	138	Mom	Asym	Sym	14	46	32
	393	7	141			Acc	27	Daughter	139	Mom		Sym	41	68	27
	394	7	142			Alt	31	Daughter	139	Mom	Asym	Sym	41	72	31
	395	7	143			Acc	22	Daughter	140	Mom		Asym	47	69	22
	396	7	144			Alt	16	Daughter	140	Mom	Asym	Sym	47	63	16
	397	7	145			Acc	37	Daughter	141	Mom		Sym	69	106	37
	398	7	146			Alt		Son	141				69	80	11
	399	7	147			Acc		Son	142				73	95	22
	400	7	148			Alt	16	Daughter	142	Mom	Asym	Sym	73	89	16
	401	7	149			Acc		Son	143				70	90	20
	402	7	150			Alt		Son	143				70	95	25
	403	7	151			Acc		Son	144				64	86	22
	404	7	152			Alt	20	Daughter	144	Mom	Asym	Sym	64	84	20
	405	7	153			Acc		Son	145				107	140	33
	406	7	154			Alt		Son	145				107	140	33
	407	7	155			Acc		Son	148				90	96	6
	408	7	156			Alt		Son	148				90	103	13
	409	7	157			Acc		Son	152				85	94	9
	410	7	158			Alt		Son	152				85	92	7
	411	7	159			none		Single					1	99	98
	412	7	160	4	4	none	4	Mom			Sym	Sym	1	5	4
	413	7	161			none	21	Daughter	160	Mom	Asym	Sym	6	27	21
	414	7	162			none	19	Daughter	160	Mom	Asym	Asym	6	25	19
	415	7	163			Acc	16	Daughter	161	Mom	Asym	Asym	28	44	16
	416	7	164			Alt	38	Daughter	161	Mom	Asym	Sym	28	66	38
	417	7	165			Acc	22	Daughter	162	Mom	Asym	Sym	26	48	22
	418	7	166			Alt		Son	162				26	107	81
	419	7	167			Acc		Son	163				45	91	46
	420	7	168			Alt	21	Daughter	163	Mom	Asym	Sym	45	66	21
	421	7	169			Acc		Son	164				67	94	27
	422	7	170			Alt	35	Daughter	164	Mom	Sym	Sym	67	102	35
	423	7	171			Acc	16	Daughter	165	Mom			49	65	16
	424	7	172			Alt	21	Daughter	165	Mom	Sym	Sym	49	70	21
	425	7	173			Acc		Son	168				67	99	32
	426	7	174			Alt		Son	168				67	95	28
	427	7	175			Acc		Son	170				103	140	37
	428	7	176			Alt		Son	170				103	124	21
	429	7	177			Acc		Son	171				66	91	25
	430	7	178			Alt		Son	171				66	88	22
	431	7	179			Acc		Son	172				71	95	24
	432	7	180			Alt		Son	172				71	96	25
	433	7	181	18	4	none	18	Mom			Sym	Sym	1	19	18
	434	7	182			none	26	Daughter	181	Mom	Asym	Sym	20	46	26
	435	7	183			none	17	Daughter	181	Mom	Asym	Asym	20	37	17
	436	7	184			Acc		Son	182				47	121	74
	437	7	185			Alt	39	Daughter	182	Mom	Asym	Sym	47	86	39
	438	7	186			Acc	13	Daughter	183	Mom	Asym	Sym	38	51	13
	439	7	187			Alt	63	Daughter	183	Mom	Asym	Sym	38	101	63
	440	7	188			Acc	25	Daughter	186	Mom		Sym	52	77	25
	441	7	189			Alt		Son	186				52	90	38
	442	7	190			Acc		Son	187				102	123	21
	443	7	191			Alt		Son	187				102	120	18
	444	7	192			Acc		Son	188				78	95	17
	445	7	193			Alt		Son	188				78	95	17
	446	7	194	13	3	none	13	Mom			Sym	Sym	1	14	13
	447	7	195			none	26	Daughter	194	Mom	Asym	Sym	15	41	26
	448	7	196			none	21	Daughter	194	Mom	Asym	Asym	15	36	21
	449	7	197			Acc	25	Daughter	195	Mom		Sym	42	67	25
	450	7	198			Alt		Son	195				42	126	84
	451	7	199			Acc	29	Daughter	196	Mom	Asym	Sym	37	66	29
	452	7	200			Alt	32	Daughter	196	Mom	Asym	Sym	37	69	32
	453	7	201			Acc	25	Daughter	197	Mom		Sym	68	93	25
	454	7	202			Alt		Son	197				68	95	27
	455	7	203			Acc		Son	199				67	88	21
	456	7	204			Alt		Son	199				67	79	12
	457	7	205			Acc		Son	200				70	94	24
	458	7	206			Alt		Son	200				70	90	20
062821_CDC_HADA_7_59_018_R3D.tif	459	7	1	23	3	none	23	Mom			Sym	Sym	1	24	23
	460	7	2			none	39	Daughter	1	Mom	Sym	Asym	25	64	39
	461	7	3			none		Son	1				25	123	98
	462	7	4			Acc		Son	2				65	140	75
	463	7	5			Alt	54	Daughter	2	Mom	Asym	Asym	65	119	54
	464	7	6			Acc		Son	5				120	140	20
	465	7	7			Alt		Son	5				120	140	20
	466	7	8	1	2	none	1	Mom			Sym	Sym	1	2	1
	467	7	9			none	25	Daughter	8	Mom	Sym	Sym	3	28	25
	468	7	10			none	93	Daughter	8	Mom	Asym	Asym	3	96	93
	469	7	11			Acc		Son	9				29	127	98
	470	7	12			Alt		Son	9				29	127	98
	471	7	13			Acc		Son	10				97	140	43
	472	7	14			Alt		Son	10				97	140	43
	473	7	15	7	2	none	7	Mom			Sym	Sym	1	8	7
	474	7	16			none	54	Daughter	15	Mom	Asym	Asym	9	63	54
	475	7	17			none		Son	15				9	107	98
	476	7	18			Acc		Son	16				64	140	76
	477	7	19			Alt		Son	16				64	140	76
	478	7	20	6	5	none	6	Mom			Sym	Asym	1	7	6
	479	7	21			none	22	Daughter	20	Mom	Asym	Sym	8	30	22
	480	7	22			none	21	Daughter	20	Mom	Asym	Sym	8	29	21
	481	7	23			Acc	42	Daughter	21	Mom		Sym	31	73	42
	482	7	24			Alt		Son	21				31	129	98
	483	7	25			Acc		Son	22				30	128	98
	484	7	26			Alt		Son	22				30	128	98
	485	7	27			Acc	23	Daughter	23	Mom		Sym	74	97	23
	486	7	28			Alt	39	Daughter	23	Mom		Sym	74	113	39
	487	7	29			Acc		Son	27				98	140	42
	488	7	30			Alt	17	Daughter	27	Mom		Sym	98	115	17
	489	7	31			Acc		Son	28				114	140	26
	490	7	32			Alt	22	Daughter	28	Mom		Asym	114	136	22
	491	7	33			Acc		Son	30				116	136	20
	492	7	34			Alt		Son	30				116	138	22
	493	7	35			Acc		Son	32				137	140	3
	494	7	36			Alt		Son	32				137	140	3
	495	7	37	12	4	none	12	Mom			Sym	Sym	1	13	12
	496	7	38			none	29	Daughter	37	Mom	Asym	Sym	14	43	29
	497	7	39			none	43	Daughter	37	Mom	Asym	Asym	14	57	43
	498	7	40			Acc	30	Daughter	38	Mom		Sym	44	74	30
	499	7	41			Alt	36	Daughter	38	Mom	Asym	Sym	44	80	36
	500	7	42			Acc		Son	39				58	104	46
	501	7	43			Alt	50	Daughter	39	Mom	Asym	Sym	58	108	50
	502	7	44			Acc		Son	40				75	140	65
	503	7	45			Alt	40	Daughter	40	Mom		Sym	75	115	40
	504	7	46			Acc	36	Daughter	41	Mom	Asym	Sym	81	117	36
	505	7	47			Alt	57	Daughter	41	Mom		Sym	81	138	57
	506	7	48			Acc		Son	43				109	140	31
	507	7	49			Alt		Son	43				109	140	31
	508	7	50			Acc		Son	45				116	140	24
	509	7	51			Alt		Son	45				116	140	24
	510	7	52			Acc		Son	46				118	140	22
	511	7	53			Alt		Son	46				118	140	22
	512	7	54			Acc		Son	47				139	140	1
	513	7	55			Alt		Son	47				139	140	1
	514	7	56			none		Single					1	99	98
	515	7	57			none		Single					1	99	98
	516	7	58	4	6	none	4	Mom			Sym	Sym	1	5	4
	517	7	59			none	14	Daughter	58	Mom	Asym	Asym	6	20	14
	518	7	60			none	22	Daughter	58	Mom	Asym	Asym	6	28	22
	519	7	61			Acc	29	Daughter	59	Mom	Asym	Sym	21	50	29
	520	7	62			Alt	35	Daughter	59	Mom	Asym	Sym	21	56	35
	521	7	63			Acc	25	Daughter	60	Mom	Asym	Sym	28	53	25
	522	7	64			Alt	33	Daughter	60	Mom	Asym	Sym	28	61	33
	523	7	65			Acc	20	Daughter	61	Mom		Sym	51	71	20
	524	7	66			Alt	31	Daughter	61	Mom	Asym	Sym	51	82	31
	525	7	67			Acc	31	Daughter	62	Mom	Asym	Sym	56	87	31
	526	7	68			Alt	35	Daughter	62	Mom	Asym	Sym	56	91	35
	527	7	69			Acc	18	Daughter	63	Mom		Sym	54	72	18
	528	7	70			Alt	24	Daughter	63	Mom	Asym	Sym	54	78	24
	529	7	71			Acc	39	Daughter	64	Mom		Sym	61	100	39
	530	7	72			Alt	38	Daughter	64	Mom	Asym	Sym	61	99	38
	531	7	73			Acc	31	Daughter	65	Mom		Sym	72	103	31
	532	7	74			Alt	38	Daughter	65	Mom		Sym	72	110	38
	533	7	75			Acc	35	Daughter	66	Mom		Sym	83	118	35
	534	7	76			Alt	35	Daughter	66	Mom	Asym	Sym	83	118	35
	535	7	77			Acc	24	Daughter	67	Mom		Sym	88	112	24
	536	7	78			Alt	21	Daughter	67	Mom	Asym	Sym	88	109	21
	537	7	79			Acc		Son	68				92	140	48
	538	7	80			Alt	30	Daughter	68	Mom	Asym	Sym	92	122	30
	539	7	81			Acc	38	Daughter	69	Mom		Sym	73	111	38
	540	7	82			Alt	24	Daughter	69	Mom		Sym	73	97	24
	541	7	83			Acc		Son	70				79	95	16
	542	7	84			Alt	16	Daughter	70	Mom	Asym	Sym	79	95	16
	543	7	85			Acc		Son	71				101	140	39
	544	7	86			Alt	23	Daughter	71	Mom		Sym	101	124	23
	545	7	87			Acc	28	Daughter	72	Mom		Sym	100	128	28
	546	7	88			Alt		Son	72				100	116	16
	547	7	89			Acc	23	Daughter	73	Mom		Sym	104	127	23
	548	7	90			Alt	30	Daughter	73	Mom		Sym	104	134	30
	549	7	91			Acc		Son	74				111	140	29
	550	7	92			Alt		Son	74				111	125	14
	551	7	93			Acc		Son	75				119	140	21
	552	7	94			Alt		Son	75				119	140	21
	553	7	95			Acc		Son	76				119	140	21
	554	7	96			Alt		Son	76				119	140	21
	555	7	97			Acc		Son	77				113	139	26
	556	7	98			Alt		Son	77				113	139	26
	557	7	99			Acc	21	Daughter	78	Mom		Sym	110	131	21
	558	7	100			Alt		Son	78				110	126	16
	559	7	101			Acc		Son	80				123	140	17
	560	7	102			Alt		Son	80				123	140	17
	561	7	103			Acc		Son	86				125	139	14
	562	7	104			Alt		Son	86				125	140	15
	563	7	105			Acc		Son	87				129	140	11
	564	7	106			Alt		Son	87				129	140	11
	565	7	107			Acc		Son	89				128	140	12
	566	7	108			Alt		Son	89				128	140	12
	567	7	109			Acc		Son	90				135	140	5
	568	7	110			Alt		Son	90				135	140	5
	569	7	111			Acc		Son	99				132	140	8
	570	7	112			Alt		Son	99				132	140	8
	571	7	113	16	1	none	16	Mom			Sym	Sym	1	17	16
	572	7	114			none		Son	113				18	116	98
	573	7	115			none		Son	113				18	116	98
	574	7	116	24	2	none	24	Mom			Sym	Sym	1	25	24
	575	7	117			none	60	Daughter	116	Mom	Asym	Sym	26	86	60
	576	7	118			none	59	Daughter	116	Mom	Asym	Sym	26	85	59
	577	7	119			Acc		Son	117				87	140	53
	578	7	120			Alt		Son	117				87	127	40
	579	7	121			Acc		Son	118				86	140	54
	580	7	122			Alt		Son	118				86	140	54
	581	7	123	6	1	none	6	Mom			Sym	Sym	1	7	6
	582	7	124			none		Son	123				8	106	98
	583	7	125			none		Son	123				8	106	98
	584	7	126	27	3	none	27	Mom			Asym	Sym	1	28	27
	585	7	127			none	36	Daughter	126	Mom	Asym	Sym	29	65	36
	586	7	128			none	49	Daughter	126	Mom	Asym	Sym	29	78	49
	587	7	129			Acc	32	Daughter	127	Mom		Asym	66	98	32
	588	7	130			Alt	32	Daughter	127	Mom	Asym	Sym	66	98	32
	589	7	131			Acc		Son	128				79	108	29
	590	7	132			Alt	21	Daughter	128	Mom	Asym	Sym	79	100	21
	591	7	133			Acc		Son	129				99	135	36
	592	7	134			Alt		Son	129				99	110	11
	593	7	135			Acc		Son	130				99	109	10
	594	7	136			Alt		Son	130				99	109	10
	595	7	137	17	3	none	17	Mom			Asym	Asym	1	18	17
	596	7	138			none		Son	137				19	115	96
	597	7	139			none	38	Daughter	137	Mom	Asym	Sym	19	57	38
	598	7	140			Acc		Son	139				58	140	82
	599	7	141			Alt	33	Daughter	139	Mom	Asym	Sym	58	91	33
	600	7	142			Acc		Son	141				92	140	48
	601	7	143			Alt		Son	141				92	140	48
	602	7	144	1		none	1	Mom			Sym	Sym	1	2	1
	603	7	145			none	40	Daughter	144	Mom	Sym	Sym	3	43	40
	604	7	146			none	22	Daughter	144	Mom	Asym	Asym	3	25	22
	605	7	147			Acc		Son	145				44	134	90
	606	7	148			Alt	36	Daughter	145	Mom	Asym	Sym	44	80	36
	607	7	149			Acc	32	Daughter	146	Mom		Sym	26	58	32
	608	7	150			Alt		Son	146				26	124	98
	609	7	151			Acc		Son	148				81	140	59
	610	7	152			Alt		Son	148				81	100	19
	611	7	153			Acc	31	Daughter	149	Mom		Sym	59	90	31
	612	7	154			Alt		Son	149				59	131	72
	613	7	155			Acc		Son	153				91	105	14
	614	7	156			Alt		Son	153				91	103	12
