# Supplementary material for: Growth arrest of Mycobacterium tuberculosis in acidic environments enhances their survival of antibiotic treatment
Source: PLoS Biol. 2026 Jun 22;24(6):e3003857. doi: 10.1371/journal.pbio.3003857 (PMC13298992; doi:10.1371/journal.pbio.3003857)
Supplement: S2 Data — (CSV) [file pbio.3003857.s007.csv]

Movie_file_name	pH	index_number	Cell_No.	Ancestor_division_hr	Generation	Acc_Alt	Doubling_time	Status1	Mom_No.	Status2	Sym_Asym_dye	Sym_Asym_division	Start_Tp	End_Tp	Amont_Tp
062821_CDC_HADA_7_59_060_R3D.tif	5.9	1	1	19	3	none	19	Mom			Asym	Asym	1	20	19
	5.9	2	2			none	52	Daughter	1	Mom	Asym	Sym	21	73	52
	5.9	3	3			none	44	Daughter	1	Mom	Asym	Asym	21	65	44
	5.9	4	4			Acc		Son	2				74	140	66
	5.9	5	5			Alt		Son	2				74	140	66
	5.9	6	6			Acc	57	Daughter	3	Mom	Asym	Asym	66	123	57
	5.9	7	7			Alt		Son	3				66	140	74
	5.9	8	8			Acc		Son	6				124	140	16
	5.9	9	9			Alt		Son	6				124	140	16
	5.9	10	10	10	2	none	10	Mom			Asym	Sym	1	11	10
	5.9	11	11			none		Son	10				12	110	98
	5.9	12	12			none	92	Daughter	10	Mom	Asym	Sym	12	104	92
	5.9	13	13			Acc		Son	12				105	140	35
	5.9	14	14			Alt		Son	12				105	140	35
	5.9	15	15			none		Single					1	99	98
	5.9	16	16			none		Single					1	99	98
062821_CDC_HADA_7_59_071_R3D.tif	5.9	17	1	4	1	none	4	Mom			Sym	Sym	1	5	4
	5.9	18	2			none	46	Daughter	1	Mom	Asym	Asym	6	52	46
	5.9	19	3			none	69	Daughter	1	Mom	Asym	Sym	6	75	69
	5.9	20	4			Acc		Son	2				53	140	87
	5.9	21	5			Alt		Son	2				53	140	87
	5.9	22	6			Acc		Son	3				76	140	64
	5.9	23	7			Alt		Son	3				76	140	64
	5.9	24	8	6	3	none	6	Mom			Sym	Sym	1	6	5
	5.9	25	9			none	51	Daughter	8	Mom	Asym	Sym	7	58	51
	5.9	26	10			none	32	Daughter	8	Mom	Asym	Sym	7	39	32
	5.9	27	11			Acc	47	Daughter	9	Mom	Asym	Sym	59	106	47
	5.9	28	12			Alt	41	Daughter	9	Mom	Asym	Asym	59	100	41
	5.9	29	13			Acc	51	Daughter	10	Mom	Asym	Asym	40	91	51
	5.9	30	14			Alt	62	Daughter	10	Mom	Asym	Asym	40	102	62
	5.9	31	15			Acc		Son	11				107	140	33
	5.9	32	16			Alt		Son	11				107	140	33
	5.9	33	17			Acc		Son	12				101	140	39
	5.9	34	18			Alt		Son	12				101	140	39
	5.9	35	19			Acc		Son	13				92	140	48
	5.9	36	20			Alt		Son	13				92	140	48
	5.9	37	21			Acc		Son	14				103	140	37
	5.9	38	22			Alt		Son	14				103	140	37
	5.9	39	23			none		Single					1	99	98
	5.9	40	24			none		Single					1	99	98
	5.9	41	25	8	1	none	8	Mom			Sym	Sym	1	9	8
	5.9	42	26			none		Son	25				10	108	98
	5.9	43	27			none		Son	25				10	108	98
	5.9	44	28	1		none	1	Mom			Sym	Sym	1	2	1
	5.9	45	29			none	34	Daughter	28	Mom	Asym	Sym	2	36	34
	5.9	46	30			none		Son	28				2	101	99
	5.9	47	31			Acc		Son	29				37	135	98
	5.9	48	32			Alt		Son	29				37	135	98
	5.9	49	33	9		none	9	Mom			Sym	Sym	1	10	9
	5.9	50	34			none		Son	33				11	109	98
	5.9	51	35			none		Daughter	33	Mom	Asym	Sym	11	34	23
	5.9	52	36			Acc		Son	35				35	134	99
	5.9	53	37			Alt		Son	35				35	134	99
	5.9	54	38	4	2	none	4	Mom			Sym	Sym	1	5	4
	5.9	55	39			none		Son	38				6	105	99
	5.9	56	40			none		Daughter	38	Mom	Asym	Sym	6	41	35
	5.9	57	41			Acc		Son	40				42	140	98
	5.9	58	42			Alt		Son	40				42	140	98
	5.9	59	43	14	2	none	14	Mom			Sym	Asym	1	15	14
	5.9	60	44			none	79	Daughter	43	Mom	Asym	Sym	16	95	79
	5.9	61	45			none	66	Daughter	43	Mom	Asym	Asym	16	82	66
	5.9	62	46			Acc		Son	44				96	140	44
	5.9	63	47			Alt		Son	44				96	140	44
	5.9	64	48			Acc		Son	45				83	140	57
	5.9	65	49			Alt		Son	45				83	140	57
	5.9	66	50	13	2	none	13	Mom			Sym	Sym	1	14	13
	5.9	67	51			none		Son	50				15	114	99
	5.9	68	52			none	28	Daughter	50	Mom	Asym	Sym	15	43	28
	5.9	69	53			Acc	85	Daughter	52	Mom	Asym	Sym	44	129	85
	5.9	70	54			Alt		Son	52				44	140	96
	5.9	71	55			Acc		Son	53				130	140	10
	5.9	72	56			Alt		Son	53				130	140	10
	5.9	73	57	3	3	none	3	Mom			Sym	Sym	1	4	3
	5.9	74	58			none	44	Daughter	57	Mom	Sym	Sym	5	49	44
	5.9	75	59			none	53	Daughter	57	Mom	Asym	Sym	5	58	53
	5.9	76	60			Acc		Son	58				50	140	90
	5.9	77	61			Alt		Son	58				50	140	90
	5.9	78	62			Acc	50	Daughter	59	Mom	Asym	Asym	59	109	50
	5.9	79	63			Alt	27	Daughter	59	Mom	Asym	Sym	59	86	27
	5.9	80	64			Acc		Son	62				110	140	30
	5.9	81	65			Alt		Son	62				110	140	30
	5.9	82	66			Acc		Son	63				87	140	53
	5.9	83	67			Alt		Son	63				87	140	53
	5.9	84	68	31	2	none	31	Mom			Sym	Sym	1	32	31
	5.9	85	69			none		Son	68				33	131	98
	5.9	86	70			none	48	Daughter	68	Mom	Asym	Asym	33	81	48
	5.9	87	71			Acc		Son	70				82	140	58
	5.9	88	72			Alt		Son	70		Asym	Asym	82	140	58
	5.9	89	73	9		none	9	Mom					1	10	9
	5.9	90	74			none		Son	73				11	109	98
	5.9	91	75			none	35	Daughter	73	Mom	Sym	Sym	11	35	24
	5.9	92	76			none		Son	75				36	134	98
	5.9	93	77			none		Son	75				36	134	98
062821_CDC_HADA_7_59_072_R3D.tif	5.9	94	1	5		none	5	Mom			Sym	Sym	1	6	5
	5.9	95	2			none	17	Daughter	1	Mom	Asym	Sym	7	24	17
	5.9	96	3			none	17	Daughter	1	Mom	Sym	Sym	7	24	17
	5.9	97	4			Acc	92	Daughter	2	Mom	Asym	Asym	25	117	92
	5.9	98	5			Alt	36	Daughter	2	Mom	Asym	Sym	25	61	36
	5.9	99	6			Acc		Son	3				25	123	98
	5.9	100	7			Alt	82	Daughter	3	Mom	Asym	Sym	25	107	82
	5.9	101	8			Acc		Son	4				118	140	22
	5.9	102	9			Alt		Son	4				118	140	22
	5.9	103	10			Acc	40	Daughter	5	Mom	Asym	Sym	62	102	40
	5.9	104	11			Alt	76	Daughter	5	Mom	Asym	Asym	62	137	75
	5.9	105	12			Acc		Son	7				108	140	32
	5.9	106	13			Alt		Son	7				108	140	32
	5.9	107	14			Acc		Son	10				103	140	37
	5.9	108	15			Alt		Son	10				103	140	37
	5.9	109	16			Acc		Son	11				138	140	2
	5.9	110	17			Alt		Son	11				138	140	2
	5.9	111	18	11	2	none	11	Mom			Asym	Asym	1	12	11
	5.9	112	19			none		Son	18				13	111	98
	5.9	113	20			none	49	Daughter	18	Mom	Asym	Sym	13	62	49
	5.9	114	21			Acc		Son	20				63	140	77
	5.9	115	22			Alt		Son	20				63	140	77
	5.9	116	23	4	2	none	4	Mom			Asym	Asym	1	5	4
	5.9	117	24			none		Son	23				6	105	99
	5.9	118	25			none	25	Daughter	23	Mom	Asym	Sym	6	31	25
	5.9	119	26			Acc		Son	25				32	130	98
	5.9	120	27			Alt		Son	25				32	130	98
	5.9	121	28	7	1	none	7	Mom			Asym	Sym	1	8	7
	5.9	122	29			none		Son	28				9	107	98
	5.9	123	30			none		Son	28				9	107	98
	5.9	124	31	114	1	none	114	Mom			Asym	Asym	1	115	114
	5.9	125	32			none		Son	31				114	140	26
	5.9	126	33			none		Son	31				115	140	25
	5.9	127	34	12	1	none	12	Mom			Sym	Sym	1	13	12
	5.9	128	35			none		Son	34				14	112	98
	5.9	129	36			none		Son	34				14	112	98
	5.9	130	37	6	1	none	6	Mom			Asym	Asym	1	7	6
	5.9	131	38			none		Son	37				8	106	98
	5.9	132	39			none		Son	37				8	106	98
	5.9	133	40			none		Single					1	99	98
	5.9	134	41	18	2	none	18	Mom			Sym	Sym	1	19	18
	5.9	135	42			none		Son	41				20	118	98
	5.9	136	43			none	72	Daughter	41	Mom			20	92	72
	5.9	137	44			Acc		Son	43				93	140	47
	5.9	138	45			Alt		Son	43						0
	5.9	139	46	14	3	none	14	Mom			Asym	Asym	1	15	14
	5.9	140	47			none	30	Daughter	46	Mom	Sym	Asym	16	46	30
	5.9	141	48			none	30	Daughter	46	Mom	Asym	Sym	16	46	30
	5.9	142	49			Acc		Son	47				47	140	93
	5.9	143	50			Alt		Son	47				47	140	93
	5.9	144	51			Acc	69	Daughter	48	Mom			47	116	69
	5.9	145	52			Alt		Son	48				47	140	93
	5.9	146	53			Acc		Son	51				117	140	23
	5.9	147	54			Alt		Son	51				117	140	23
	5.9	148	55	4	2	none	4	Mom			Sym	Sym	1	5	4
	5.9	149	56			none	112	Daughter	55	Mom	Asym	Asym	6	112	106
	5.9	150	57			none	66	Daughter	55	Mom	Asym	Sym	6	66	60
	5.9	151	58			Acc		Son	56				113	140	27
	5.9	152	59			Alt		Son	56				113	140	27
	5.9	153	60			Acc		Son	57				67	140	73
	5.9	154	61			Alt		Son	57				67	140	73
	5.9	155	62	13		none	13	Mom			Sym	Sym	1	14	13
	5.9	156	63			none		Son	62				15	113	98
	5.9	157	64			none	69	Daughter	62	Mom	Asym	Sym	15	84	69
	5.9	158	65			Acc		Son	64				85	140	55
	5.9	159	66			Alt		Son	64				85	140	55
	5.9	160	67	12	3	none	12	Mom			Asym	Sym	2	13	11
	5.9	161	68			none	61	Daughter	67	Mom	Asym	Sym	14	75	61
	5.9	162	69			none	85	Daughter	67	Mom	Asym	Sym	14	99	85
	5.9	163	70			Acc	51	Daughter	68	Mom			76	127	51
	5.9	164	71			Alt		Son	68				76	140	64
	5.9	165	72			Acc		Son	69				100	140	40
	5.9	166	73			Alt		Son	69				100	140	40
	5.9	167	74			Acc		Son	70				128	140	12
	5.9	168	75			Alt		Son	70				128	140	12
	5.9	169	76	5	1	none	5	Mom			Sym	Sym	1	6	5
	5.9	170	77			none		Son	76				7	105	98
	5.9	171	78			none		Son	76				7	105	98
	5.9	172	79	12	1	none	12	Mom			Asym	Asym	1	13	12
	5.9	173	80			none		Son	79				14	112	98
	5.9	174	81			none		Son	79				14	112	98
	5.9	175	82	38	1	none	38	Mom			Asym	Asym	1	39	38
	5.9	176	83			none		Son	82				40	139	99
	5.9	177	84			none		Son	82				40	139	99
	5.9	178	85	17	1	none	17	Mom			Asym	Asym	1	18	17
	5.9	179	86			none		Son	85				19	117	98
	5.9	180	87			none		Son	85				19	117	98
062821_CDC_HADA_7_59_073_R3D.tif	5.9	181	1			none		Single					1	99	98
	5.9	182	2			none		Single					1	99	98
	5.9	183	3	17	2	none	17	Mom			Asym	Asym	1	18	17
	5.9	184	4			none	58	Daughter	3	Mom	Asym	Sym	19	77	58
	5.9	185	5			none	54	Daughter	3	Mom	Asym	Asym	19	73	54
	5.9	186	6			Acc		Son	4				78	140	62
	5.9	187	7			Alt		Son	4				78	140	62
	5.9	188	8			Acc		Son	5				74	140	66
	5.9	189	9			Alt		Son	5				74	140	66
	5.9	190	10	1	3	none	1	Mom			Sym	Sym	0	1	1
	5.9	191	11			none	30	Daughter	10	Mom	Asym	Asym	2	31	29
	5.9	192	12			none	24	Daughter	10	Mom	Asym	Asym	2	26	24
	5.9	193	13			Acc		Son	11				32	130	98
	5.9	194	14			Alt		Daughter	11	Mom	Asym	Asym	32	111	79
	5.9	195	15			Acc		Son	12				27	125	98
	5.9	196	16			Alt		Son	12				27	125	98
	5.9	197	17			Acc		Son	14				112	140	28
	5.9	198	18			Alt		Son	14				112	140	28
	5.9	199	19	13	1	none	13	Mom			Sym	Sym	1	14	13
	5.9	200	20			none		Son	19				15	113	98
	5.9	201	21			none		Son	19				15	113	98
	5.9	202	22	13	1	none	13	Mom			Sym	Sym	1	14	13
	5.9	203	23			none		Son	22				15	113	98
	5.9	204	24			none		Son	22				15	113	98
	5.9	205	25	28	2	none	28	Mom			Asym	Sym	1	20	19
	5.9	206	26			none		Son	25				21	119	98
	5.9	207	27			none	60	Daughter	25	Mom	Asym	Asym	21	81	60
	5.9	208	28			Acc		Son	27				82	140	58
	5.9	209	29			Alt		Son	27				82	140	58
	5.9	210	30	29	1	none	29	Mom			Sym	Sym	1	30	29
	5.9	211	31			none		Son	30				31	129	98
	5.9	212	32			none		Son	30				32	129	97
	5.9	213	33	4	2	none	4	Mom			Sym	Sym	1	5	4
	5.9	214	34			none	93	Daughter	33	Mom	Asym	Sym	6	99	93
	5.9	215	35			none	22	Daughter	33	Mom	Asym	Sym	6	28	22
	5.9	216	36			Acc		Son	34				100	140	40
	5.9	217	37			Alt		Son	34				100	140	40
	5.9	218	38			Acc		Son	35				29	127	98
	5.9	219	39			Alt	42	Daughter	35	Mom	Asym	Asym	29	71	42
	5.9	220	40			Acc		Son	39				72	140	68
	5.9	221	41			Alt		Son	39				72	140	68
	5.9	222	42	11	2	none	11	Mom			Sym	Sym	1	12	11
	5.9	223	43			none	92	Daughter	42	Mom	Asym	Asym	13	105	92
	5.9	224	44			none	38	Daughter	42	Mom	Asym	Sym	13	51	38
	5.9	225	45			Acc		Son	43				106	140	34
	5.9	226	46			Alt		Son	43				106	140	34
	5.9	227	47			Alt		Son	44				52	140	88
	5.9	228	48			Acc	73	Daughter	44	Mom	Asym	Sym	52	125	73
	5.9	229	49			Acc		Son	48				126	140	14
	5.9	230	50			Alt		Son	48				126	140	14
062821_CDC_HADA_7_59_074_R3D.tif	5.9	231	1			none		Single					1	99	98
	5.9	232	2	9		none	9	Mom			Sym	Sym	1	10	9
	5.9	233	3			none	27	Daughter	2	Mom	Asym	Sym	11	38	27
	5.9	234	4			none		Son	2				11	109	98
	5.9	235	5			none		Son	3				39	137	98
062821_CDC_HADA_7_59_074_R3D.tif	5.9	236	6			none		Son	3				39	137	98
	5.9	237	7	12	2	none	12	Mom			Sym	Sym	1	13	12
	5.9	238	8			none		Son	7				14	112	98
	5.9	239	9			none	93	Daughter	7	Mom	Asym	Sym	14	106	92
	5.9	240	10			Acc		Son	8				108	140	32
	5.9	241	11			Alt		Son	8				108	140	32
	5.9	242	12			none		Single					1	99	98
	5.9	243	13			none		Single					1	99	98
	5.9	244	14	9	3	none	9	Mom			Asym	Sym	1	10	9
	5.9	245	15			none	31	Daughter	14	Mom	Asym	Sym	11	42	31
	5.9	246	16			none	56	Daughter	14	Mom	Asym	Asym	11	67	56
	5.9	247	17			Acc		Son	15				43	140	97
	5.9	248	18			Alt		Son	15				43	140	97
	5.9	249	19			Acc		Son	16				65	140	75
	5.9	250	20			Alt	53	Daughter	16	Mom	Asym	Asym	65	118	53
	5.9	251	21			Acc		Son	20				119	140	21
	5.9	252	22			Alt		Son	20				119	140	21
	5.9	253	23	12	3	none	12	Mom			Asym	Asym	1	13	12
	5.9	254	24			none		Son	23				14	140	126
	5.9	255	25			none	16	Daughter	23	Mom	Asym	Asym	14	30	16
	5.9	256	26			Acc		Son	25				31	140	109
	5.9	257	27			Alt	15	Daughter	25	Mom	Asym	Sym	31	46	15
	5.9	258	28			Acc		Son	27				47	140	93
	5.9	259	29			Alt		Son	27				47	140	93
	5.9	260	30	37	1	none	37	Mom			Asym	Sym	1	38	37
	5.9	261	31			none		Son	30				39	140	101
	5.9	262	32			none		Son	30				39	140	101
062821_CDC_HADA_7_59_076_R3D.tif	5.9	263	1			none		Single					1	99	98
	5.9	264	2			none		Single					1	99	98
	5.9	265	3			none		Single					1	99	98
	5.9	266	4			none		Single					1	99	98
	5.9	267	5	10	1	none	10	Mom			Sym	Sym	1	11	10
	5.9	268	6			none		Son	5				12	110	98
	5.9	269	7			none		Son	5				12	110	98
	5.9	270	8	6	3	none	6	Mom			Sym	Asym	1	7	6
	5.9	271	9			none	28	Daughter	8	Mom	Asym	Sym	8	36	28
	5.9	272	10			none	26	Daughter	8	Mom	Asym	Sym	8	34	26
	5.9	273	11			Acc		Son	9				37	135	98
	5.9	274	12			Alt		Son	9				37	135	98
	5.9	275	13			Acc		Son	10				35	133	98
	5.9	276	14			Alt	54	Daughter	10	Mom	Asym	Sym	35	89	54
	5.9	277	15			Acc		Son	14				90	140	50
	5.9	278	16			Alt		Son	14				90	140	50
	5.9	279	17	12	2	none	12	Mom			Sym	Sym	1	13	12
	5.9	280	18			none	86	Daughter	17	Mom	Asym	Sym	14	100	86
	5.9	281	19			none	102	Daughter	17	Mom	Asym	Asym	14	112	98
	5.9	282	20			Acc		Son	18				101	140	39
	5.9	283	21			Alt		Son	18				101	140	39
	5.9	284	22			Acc		Son	19				113	140	27
	5.9	285	23			Alt		Son	19				113	140	27
	5.9	286	24	3	3	none	3	Mom			Sym	Sym	1	4	3
	5.9	287	25			none	33	Daughter	24	Mom	Asym	Sym	5	38	33
	5.9	288	26			none	82	Daughter	24	Mom	Asym	Asym	5	87	82
	5.9	289	27			Acc	58	Daughter	25	Mom		Sym	39	97	58
	5.9	290	28			Alt	57	Daughter	25	Mom	Asym	Sym	39	96	57
	5.9	291	29			Acc		Son	26				88	140	52
	5.9	292	30			Alt		Son	26				88	140	52
	5.9	293	31			Acc		Son	27				98	140	42
	5.9	294	32			Alt		Son	27				98	140	42
	5.9	295	33			Acc		Son	28				97	140	43
	5.9	296	34			Alt		Son	28				97	140	43
	5.9	297	35	30	2	none	30	Mom			Asym	Asym	1	31	30
	5.9	298	36			none		Son	35				32	130	98
	5.9	299	37			none	42	Daughter	35	Mom	Asym	Sym	32	74	42
	5.9	300	38			none		Son	37				75	140	65
	5.9	301	39			none		Son	37				75	140	65
062821_CDC_HADA_7_59_077_R3D.tif	5.9	302	1	2	1	none	2	Mom			Sym	Sym	1	3	2
	5.9	303	2			none		Son	1				4	102	98
	5.9	304	3			none		Son	1				4	102	98
	5.9	305	4	10	6	none	10	Mom			Asym	Sym	4	14	10
	5.9	306	5			none	23	Daughter	4	Mom	Asym	Sym	15	38	23
	5.9	307	6			none	37	Daughter	4	Mom	Asym	Sym	15	52	37
	5.9	308	7			Acc	33	Daughter	5	Mom	Asym	Sym	39	72	33
	5.9	309	8			Alt	36	Daughter	5	Mom	Asym	Sym	39	75	36
	5.9	310	9			Acc	26	Daughter	6	Mom		Sym	53	79	26
	5.9	311	10			Alt		Son	6				53	140	87
	5.9	312	11			Acc	27	Daughter	7	Mom		Sym	73	100	27
	5.9	313	12			Alt	36	Daughter	7	Mom	Asym		73	109	36
	5.9	314	13			Acc	17	Daughter	8	Mom		Asym	76	93	17
	5.9	315	14			Alt	30	Daughter	8	Mom	Sym	Asym	76	106	30
	5.9	316	15			Acc	40	Daughter	9	Mom		Sym	80	120	40
	5.9	317	16			Alt		Son	9				80	140	60
	5.9	318	17			Acc	33	Daughter	11	Mom		Sym	101	134	33
	5.9	319	18			Alt		Son	11				101	140	39
	5.9	320	19			Acc	17	Daughter	12	Mom		Sym	110	127	17
	5.9	321	20			Alt		Son	12				110	140	30
	5.9	322	21			Acc		Son	13				94	140	46
	5.9	323	22			Alt	13	Daughter	13	Mom		Sym	94	107	13
	5.9	324	23			Acc		Son	14				107	140	33
	5.9	325	24			Alt		Son	14				107	140	33
	5.9	326	25			Acc		Son	15				121	140	19
	5.9	327	26			Alt		Son	15				121	140	19
	5.9	328	27			Acc		Son	17				135	140	5
	5.9	329	28			Alt		Son	17				135	140	5
	5.9	330	29			Acc		Son	19				128	140	12
	5.9	331	30			Alt		Son	19				128	140	12
	5.9	332	31			Acc	19	Daughter	22	Mom		Sym	108	127	19
	5.9	333	32			Alt	14	Daughter	22	Mom		Sym	108	122	14
	5.9	334	33			Acc		Son	31				128	140	12
	5.9	335	34			Alt		Son	31				128	140	12
	5.9	336	35			Acc		Son	32				123	140	17
	5.9	337	36			Alt		Son	32				123	138	15
062821_CDC_HADA_7_59_093_R3D.tif	5.9	338	1	4	2	none	4	Mom			Sym	Sym	1	5	4
	5.9	339	2			none	22	Daughter	1	Mom	Asym	Sym	6	28	22
	5.9	340	3			none	17	Daughter	1	Mom	Asym	Sym	6	23	17
	5.9	341	4			Acc		Son	2				29	127	98
	5.9	342	5			Alt		Son	2				29	127	98
	5.9	343	6			Acc		Son	3				24	122	98
	5.9	344	7			Alt		Son	3				24	140	116
	5.9	345	8	12	3	none	12	Mom			Sym	Asym	1	13	12
	5.9	346	9			none	38	Daughter	8	Mom	Asym	Sym	14	52	38
	5.9	347	10			none	42	Daughter	8	Mom	Asym	Sym	14	56	42
	5.9	348	11			Acc	31	Daughter	9	Mom		Sym	53	84	31
	5.9	349	12			Alt		Son	9				53	140	87
	5.9	350	13			Acc		Son	10				57	140	83
	5.9	351	14			Alt		Son	10				57	140	83
	5.9	352	15			Acc		Son	11				85	140	55
	5.9	353	16			Alt	39	Daughter	11	Mom			85	124	39
	5.9	354	17			Acc		Son	16				125	140	15
	5.9	355	18			Acc		Son	16				125	140	15
	5.9	356	19	5	3	none	5	Mom			Asym	Asym	1	6	5
	5.9	357	20			none	31	Daughter	19	Mom	Asym	Sym	7	38	31
	5.9	358	21			none	30	Daughter	19	Mom	Asym	Asym	7	37	30
	5.9	359	22			Acc	50	Daughter	20	Mom		Asym	32	82	50
	5.9	360	23			Alt		Son	20				32	137	105
	5.9	361	24			Acc	37	Daughter	21	Mom		Sym	38	75	37
	5.9	362	25			Alt	30	Daughter	21	Mom	Asym	Asym	38	68	30
	5.9	363	26			Acc		Son	22				83	140	57
	5.9	364	27			Alt		Son	22				83	140	57
	5.9	365	28			Acc		Son	24				76	140	64
	5.9	366	29			Alt		Son	24				76	140	64
	5.9	367	30			Acc		Son	25				69	140	71
	5.9	368	31			Alt		Son	25				69	140	71
	5.9	369	32	5	4	none	5	Mom			Asym	Asym	1	6	5
	5.9	370	33			none	20	Daughter	31	Mom	Asym	Asym	7	27	20
	5.9	371	34			none	37	Daughter	31	Mom	Asym	Asym	7	44	37
	5.9	372	35			Acc		Son	33				28	126	98
	5.9	373	36			Alt	45	Daughter	33	Mom	Asym	Sym	28	73	45
	5.9	374	37			Acc	62	Daughter	34	Mom	Asym	Sym	45	107	62
	5.9	375	38			Alt	34	Daughter	34	Mom	Asym	Asym	45	79	34
	5.9	376	39			Acc		Son	36				74	140	66
	5.9	377	40			Alt		Son	36				74	140	66
	5.9	378	41			Acc		Son	37				108	140	32
	5.9	379	42			Alt		Daughter	37	Mom	Asym	Sym	108	136	28
	5.9	380	43			Acc	32	Daughter	38	Mom	Asym	Asym	80	112	32
	5.9	381	44			Alt	37	Daughter	38	Mom	Asym	Asym	80	117	37
	5.9	382	45			Acc		Son	42				137	140	3
	5.9	383	46			Alt		Son	42				137	140	3
	5.9	384	47			Acc		Son	43				113	140	27
	5.9	385	48			Alt		Son	43				113	140	27
	5.9	386	49			Acc		Son	44				118	140	22
	5.9	387	50			Alt		Son	44				118	140	22
	5.9	388	51	20	2	none	20	Mom			Sym	Sym	1	21	20
	5.9	389	52			none	56	Daughter	51	Mom	Asym	Asym	22	78	56
	5.9	390	53			none	98	Daughter	51	Mom	Asym	Sym	22	120	98
	5.9	391	54			Acc		Son	52				79	140	61
	5.9	392	55			Alt		Son	52				79	140	61
	5.9	393	56			Acc		Son	53				103	140	37
	5.9	394	57			Alt		Son	53				103	140	37
	5.9	395	58	9	4	none	9	Mom			Asym	Asym	1	10	9
	5.9	396	59			none	21	Daughter	58	Mom	Asym	Sym	11	32	21
	5.9	397	60			none	22	Daughter	58	Mom	Asym	Sym	11	33	22
	5.9	398	61			Acc	43	Daughter	59	Mom		Asym	33	76	43
	5.9	399	62			Alt		Son	59				33	131	98
	5.9	400	63			Acc	44	Daughter	60	Mom		Asym	34	78	44
	5.9	401	64			Alt	88	Daughter	60	Mom	Asym	Sym	34	122	88
	5.9	402	65			Acc	42	Daughter	61	Mom		Asym	77	119	42
	5.9	403	66			Alt	46	Daughter	61	Mom		Asym	77	123	46
	5.9	404	67			Acc	42	Daughter	63	Mom		Asym	79	121	42
	5.9	405	68			Alt		Son	63				79	140	61
	5.9	406	69			Acc		Son	64				123	140	17
	5.9	407	70			Alt		Son	64				123	140	17
	5.9	408	71			Acc		Son	65				119	140	21
	5.9	409	72			Alt		Son	65				119	140	21
	5.9	410	73			Acc		Son	66				123	140	17
	5.9	411	74			Alt		Son	66				123	140	17
	5.9	412	75			Acc		Son	67				122	140	18
	5.9	413	76			Alt		Son	67				122	140	18
	5.9	414	77	8	2	none	8	Mom			Sym	Asym	1	9	8
	5.9	415	78			none	28	Daughter	77	Mom	Asym	Asym	10	38	28
	5.9	416	79			none	38	Daughter	77	Mom	Asym	Asym	10	38	28
	5.9	417	80			Acc		Son	78				39	137	98
	5.9	418	81			Alt		Son	78				39	137	98
	5.9	419	82			Acc		Son	79				39	137	98
	5.9	420	83			Alt		Son	79				39	137	98
	5.9	421	84	11	2	none		Mom			Asym	Asym	1	12	11
	5.9	422	85			none	24	Daughter	84	Mom	Asym	Asym	13	37	24
	5.9	423	86			none	61	Daughter	84	Mom	Asym	Asym	13	74	61
	5.9	424	87			Acc		Son	85				38	136	98
	5.9	425	88			Acc		Son	86				75	140	65
	5.9	426	89			Alt		Son	86				75	140	65
	5.9	427	90	19	2	none	19	Mom			Asym	Sym	1	20	19
	5.9	428	91			none	66	Daughter	90	Mom	Asym	Asym	21	87	66
	5.9	429	92			none	78	Daughter	90	Mom	Asym	Sym	21	99	78
	5.9	430	93			Acc		Son	91				88	140	52
	5.9	431	94			Alt		Son	91				88	140	52
	5.9	432	95			Acc		Son	92				100	140	40
	5.9	433	96			Alt		Son	92				100	140	40
	5.9	434	97	10	1	none	10	Mom			Sym	Sym	1	11	10
	5.9	435	98			none		Son	97				12	110	98
	5.9	436	99			none		Son	97				12	110	98
	5.9	437	100	5	3	none	5	Mom			Sym	Sym	1	6	5
	5.9	438	101			none	24	Daughter	100	Mom	Asym	Sym	7	31	24
	5.9	439	102			none	19	Daughter	100	Mom	Asym	Sym	7	26	19
	5.9	440	103			Acc	39	Daughter	101	Mom		Sym	32	71	39
	5.9	441	104			Alt		Son	101				32	130	98
	5.9	442	105			Acc	64	Daughter	102	Mom		Asym	27	91	64
	5.9	443	106			Alt		Son	102				27	125	98
	5.9	444	107			Acc		Son	103				72	140	68
	5.9	445	108			Alt		Son	103				72	140	68
	5.9	446	109			Acc		Son	105				92	140	48
	5.9	447	110			Alt		Son	105				92	140	48
	5.9	448	111	2	2	none	2	Mom			Sym	Sym	1	3	2
	5.9	449	112			none	14	Daughter	111	Mom	Asym	Sym	4	18	14
	5.9	450	113			none	12	Daughter	111	Mom	Asym	Asym	4	16	12
	5.9	451	114			Acc		Son	112				19	117	98
	5.9	452	115			Alt		Son	112				19	117	98
	5.9	453	116			Acc		Son	113				17	115	98
	5.9	454	117			Alt		Son	113				17	115	98
	5.9	455	118	0	2	none	0	Mom			Asym	Asym	1	1	0
	5.9	456	119			none	22	Daughter	118	Mom	Asym	Asym	2	24	22
	5.9	457	120			none	16	Daughter	118	Mom	Sym	Asym	2	18	16
	5.9	458	121			Acc		Son	119				25	123	98
	5.9	459	122			Alt		Son	119				25	123	98
	5.9	460	123			Acc		Son	120				19	117	98
	5.9	461	124			Alt		Son	120				19	117	98
	5.9	462	125	3	2	none	3	Mom			Asym	Asym	1	4	3
	5.9	463	126			none	19	Daughter	125	Mom			5	24	19
	5.9	464	127			none		Son	125				5	103	98
	5.9	465	128			Acc		Son	126				25	123	98
	5.9	466	129			Alt		Son	126				25	123	98
	5.9	467	130	10	2	none	10	Mom			Sym	Sym	1	11	10
	5.9	468	131			none	24	Daughter	130	Mom	Asym	Sym	12	36	24
	5.9	469	132			none	48	Daughter	130	Mom	Asym	Sym	12	60	48
	5.9	470	133			Acc		Son	131				37	135	98
	5.9	471	134			Alt	84	Daughter	131	Mom	Sym	Asym	37	121	84
	5.9	472	135			Acc		Son	132				61	140	79
	5.9	473	136			Alt		Son	132				61	140	79
	5.9	474	137			Acc		Son	134				122	140	18
	5.9	475	138			Alt		Son	134				122	140	18
