# Supplementary material for: Growth arrest of Mycobacterium tuberculosis in acidic environments enhances their survival of antibiotic treatment
Source: PLoS Biol. 2026 Jun 22;24(6):e3003857. doi: 10.1371/journal.pbio.3003857 (PMC13298992; doi:10.1371/journal.pbio.3003857)
Supplement: S3 Data — (CSV) [file pbio.3003857.s008.csv]

dL/dT	dividing	growing_nongrowing	nongrowing
-0.00324996071234364	0	0	1
0.10280082394245	0	0	0
0.0498877698500552	1	0	0
0.0228063643267616	0	1	0
0.0495757331117003	0	0	0
0.0892584800412276	1	0	0
0.0399958156368818	0	1	0
0.0282434495555293	0	1	0
0.101271693025602	0	0	0
0.0663415445309407	1	0	0
0.0697381584527415	1	0	0
0.0561434947709006	1	0	0
0.0711025819522791	0	0	0
0.0789584217431075	0	0	0
0.0810795045419611	1	0	0
0.0337433094620524	0	0	0
0.0340533895751561	0	0	0
0.0574345756740341	1	0	0
0.0668749494749144	1	0	0
0.0668082390996112	1	0	0
0.0517845976774661	0	0	0
0.0486844057924547	0	0	0
0.0353046203420475	0	0	0
0.0609740898025829	0	0	0
0.0658650632459387	1	0	0
0.084917475042636	1	0	0
0.0529214324894688	1	0	0
0.0513794049609366	0	0	0
0.0483314618274017	1	0	0
0.105415695299713	0	0	0
0.104456218335964	1	0	0
0.0163272023477055	0	1	0
0.0285449206045985	0	1	0
0.0350386201324711	0	0	0
0.060265796820106	0	0	0
0.0618550538981939	1	0	0
0.0771534985676192	1	0	0
0.0448098884923166	1	0	0
0.0641925988331643	1	0	0
0.0742666886233883	1	0	0
0.106076822398015	1	0	0
0.0307935497269043	0	0	0
0.0737967037785681	1	0	0
0.0623591551411891	1	0	0
0.0527153664306776	0	0	0
0.0473175888675182	1	0	0
0.0669360351750578	1	0	0
0.0605981155510275	0	0	0
0.0694211373283563	0	0	0
0.0435764528039215	0	0	0
0.0630755258683209	0	0	0
0.0253001313500426	0	0	0
0.0262709469884651	0	0	0
0.0269291834458876	0	0	0
0.0566572667090257	0	0	0
0.0281102362661037	0	0	0
0.026713683743587	0	1	0
0.0603141742427946	1	0	0
0.0428708859829271	0	0	0
0.03067981121197	0	1	0
0.0304609204598346	0	0	0
0.0588527470961295	1	0	0
0.0261253880226195	0	1	0
-0.00365264422645917	0	0	1
0.0693289006627905	1	0	0
0.0873991084598756	0	0	0
0.00191051210217984	0	0	1
0.0220490649896379	0	1	0
0.0916772180624192	0	0	0
0.0628056151509639	1	0	0
0.0668632748904002	1	0	0
0.06817416166079	1	0	0
0.0570935773670191	1	0	0
0.0508873319337031	1	0	0
0.0513533066918151	1	0	0
0.0671980250466474	1	0	0
0.0751592427275507	1	0	0
0.0171024463775997	0	0	0
0.0365433938268529	0	0	0
0.0343801662814134	0	1	0
0.0488229093857935	0	0	0
0.0135362442526106	0	1	0
0.0447351857832149	0	1	0
0.0335660163776363	0	0	0
0.0274788251173299	0	0	0
0.0317496578119287	0	0	0
0.0844061612598732	0	0	0
0.00713827249865506	0	0	0
0.0489785677874983	1	0	0
0.0722714854985387	1	0	0
0.0656894968021202	1	0	0
0.0749245590129231	1	0	0
0.0824057598120981	1	0	0
0.058182497486381	1	0	0
0.070864028078218	1	0	0
0.0283420666515301	0	0	0
0.0997054712372221	0	0	0
0.0155065850396299	0	0	0
0.0417551353885555	0	0	0
0.0761689366759368	0	0	0
0.0355092453217002	0	0	0
0.0864826378788558	0	0	0
0.0662293785672944	0	0	0
0.0669177025678951	1	0	0
0.0525105359704744	0	0	0
0.0548055527046509	1	0	0
0.0748141830057288	0	0	0
0.10067101498814	0	0	0
0.0763643312967099	0	0	0
0.0151966957361106	0	1	0
0.0208730596142743	0	1	0
0.0311601596068353	0	0	0
0.0334099079426691	0	1	0
0.0639278982286424	1	0	0
0.031628312573549	1	0	0
0.0210861534713079	1	0	0
0.0172610609350896	0	0	0
0.0180340769444956	0	0	0
0.0804379648687646	0	0	0
0.0507761177959656	1	0	0
0.0713318374147334	1	0	0
0.0720421191400594	1	0	0
0.0690476043673671	1	0	0
0.0493801173778718	1	0	0
0.0270500013283935	0	0	0
0.0496381673973203	0	0	0
0.0443112449240283	0	0	0
0.0394836522494908	0	0	0
0.0293716390494479	0	0	0
-0.0024734380235744	0	0	0
0.0533133089423708	0	0	0
0.022745656415336	0	0	0
0.0846382000542595	1	0	0
0.0972479021465738	1	0	0
0.0467005983842099	1	0	0
0.0573804759696277	1	0	0
0.0269368467312429	1	0	0
0.0915352293192276	1	0	0
0.0788188143130706	1	0	0
0.0155944780135989	0	1	0
0.0758600700416881	0	0	0
-0.00251642415770122	0	0	0
0.047140278474682	0	0	0
0.038175315122551	0	0	0
-0.00484774716619404	0	0	0
0.037085577572428	0	0	0
0.0384683782742798	0	0	0
0.0759730570592541	0	0	0
0.0371942868123502	0	0	0
0.0748214821904057	1	0	0
0.0654425158034787	1	0	0
0.0281698019587723	0	1	0
0.102424726133812	1	0	0
0.0807164440083177	1	0	0
0.0620015261251297	1	0	0
0.0834881842864295	1	0	0
0.0187821465539043	0	1	0
0.0435005586876035	0	0	0
0.0821945605969725	0	0	0
0.0659116981956512	1	0	0
0.0938501279226475	1	0	0
0.0768815007731568	1	0	0
0.0848406391820469	1	0	0
0.0490429302316776	0	0	0
0.0703395196898998	0	0	0
0.0657721707087461	1	0	0
0.0927310534360331	0	0	0
0.0702371272682529	0	0	0
0.107531707206961	0	0	0
0.0113989406869797	0	0	0
0.107246999874604	0	0	0
0	0	0	0
0	0	0	0
0.0461456529714619	0	0	0
0.0500839289887367	1	0	0
0.028572103626905	0	0	0
0.0444545887161565	0	0	0
0.0198492172139512	0	0	0
0	0	0	0
0.0524988881670581	1	0	0
0.0546098046581274	1	0	0
0.0101881708940508	0	0	0
0.00205163470556407	0	0	1
0.0592176970899038	1	0	0
0.0143741914935059	0	1	0
0.0412520380244632	0	0	0
0.033974575363651	1	0	0
0.0586085848038637	0	0	0
0.0141620882187016	0	0	0
0.0799887116324776	0	0	0
0.0810406945080082	0	0	0
0.0512320729637124	0	0	0
0.0551876237055266	1	0	0
0.0695111720275258	1	0	0
0.0552753577395163	1	0	0
0.0572300430058111	1	0	0
0.0591055630081232	0	0	0
0.0438821618704276	0	0	0
0.0361244858619217	0	0	0
0.075845498877209	0	0	0
0.00464650939246791	0	0	0
0.0509605383951868	1	0	0
0.068096715608483	1	0	0
0.0504384023237465	1	0	0
0.0543814484019225	1	0	0
0.0697148542907147	1	0	0
0.0392928903464679	1	0	0
0.00142472623723268	0	0	0
0.0578837063878496	0	0	0
0.0756881930379003	0	0	0
0.0543294537057278	0	0	0
0.0363274710967998	1	0	0
0.0695958359535158	1	0	0
0.0321472624090369	1	0	0
0.0167775903015042	0	0	0
0.079626131605789	0	0	0
0.0540499183092334	0	0	0
0.0904783895706596	0	0	0
-0.00950334916547995	0	0	0
0.0469020590512589	0	0	0
-0.0340622327630919	0	0	0
0.0890123098148044	0	0	0
0.0808422892520661	1	0	0
0.0700813136941762	1	0	0
0.08166699840792	1	0	0
0.0615622618241507	1	0	0
0.0535360336867966	1	0	0
0.0834657972633665	1	0	0
0.0801564242813507	1	0	0
0.0305967988571613	0	1	0
0.0753135787518691	1	0	0
0.076004906781638	1	0	0
0.027729916254329	0	0	0
0.0587008003252825	0	0	0
0.0306159318672945	0	0	0
0.0960842923978289	1	0	0
0.0869939580026978	1	0	0
0.0722730488499578	1	0	0
0.0330013703218784	0	0	0
0.0351856364034327	0	0	0
0.0590253190754435	1	0	0
0.0245270195051994	0	0	0
0.0554165466995552	0	0	0
0.0809778124639204	1	0	0
0.054713115337198	1	0	0
0.0780317166307775	1	0	0
0.0343741079093909	0	0	0
0.0996553774240041	0	0	0
0.0217006800569328	0	0	0
0.152567466652358	0	0	0
0.0645992346085126	0	0	0
0.0844685458391863	0	0	0
0.0550440084028506	0	0	0
0.071033185893808	1	0	0
0.0789487644949284	1	0	0
0.0228694386370597	0	0	0
0.0349212482713055	0	0	0
0.00976142966004184	0	1	0
0.0262937566257069	0	0	0
0.0831301283570352	0	0	0
0.0926039499846389	1	0	0
0.0280967691698539	0	0	0
0.0219673043736457	0	0	0
0.0591075374369266	0	0	0
0.110201339135891	0	0	0
0.0670831104150321	1	0	0
0.0336856625607907	0	0	0
0.0740510770361399	1	0	0
0.0573582794861268	1	0	0
0.0486761224242279	0	0	0
0.0520534990580649	0	0	0
0.0491979787916274	0	0	0
0.0156444559486213	0	0	0
-0.000157518140834427	0	0	1
0.0908486682449175	0	0	0
0.0424499194489791	0	0	0
0.0622585062874963	1	0	0
0.0353105986560618	1	0	0
0.0127971798844777	0	1	0
0.026763721257297	0	0	0
-0.0287871822156369	0	0	0
0.0621959131193316	0	0	0
0.056672842595619	1	0	0
0.0739941563816761	1	0	0
0.0142926252097829	0	0	0
0.00635550657198614	0	0	0
0.0737672173401158	1	0	0
0.0451154460614083	1	0	0
0.0247602765142774	0	0	0
0.0798134454831653	1	0	0
0.0343264402405502	0	0	0
0.00414051847300321	0	0	0
0.0503015259361998	0	0	0
0.0678528736303149	0	0	0
0.0317627487531338	0	0	0
0.0357506625124707	1	0	0
0.028952920707334	0	1	0
0.0406745456255679	1	0	0
-0.000792306326821384	0	0	1
0.0226238649978952	0	0	0
0.0163359660881835	0	0	0
0.0684995282365384	0	0	0
0.071447774107074	1	0	0
0.0877032182037081	1	0	0
0.0583280499743228	0	0	0
0.0718072176545763	1	0	0
0.0858857200730988	1	0	0
0.054076719352779	1	0	0
0.0543875277020179	1	0	0
0.0153636951253888	0	1	0
0.0110511525287552	0	0	0
-0.00654961128126056	0	0	0
0.0899693898689409	1	0	0
0.0657443188507353	1	0	0
0.0597691986139735	0	0	0
0.03786260337556	0	0	0
0.0186508402228828	0	0	0
0.103947160048198	1	0	0
0.0308976935255688	0	0	0
0.0956691839138612	1	0	0
0.021036213304247	0	0	0
0.0712900323029933	0	0	0
-0.0166417997781334	0	0	0
0.149874611948907	0	0	0
0.113206844628843	0	0	0
0.0648124872416959	1	0	0
0.0645447780681078	1	0	0
0.0622825179472766	1	0	0
0.0784900508683064	1	0	0
0.0339749961789789	1	0	0
0.0686904109911553	1	0	0
0.0588815213824243	1	0	0
0.066543408055922	0	0	0
0.105837118725706	0	0	0
0.0860801907111181	0	0	0
0.0513896961972719	0	0	0
0.0424710464803376	0	0	0
0.0739655036305824	0	0	0
0.0698754068958957	1	0	0
0.0338723566309833	0	0	0
0.039343265560103	0	0	0
0.100300407963678	0	0	0
0.0712967428956891	0	0	0
0.111727672666605	0	0	0
0.0912844871126614	1	0	0
0.00470338565316106	0	0	1
0.0706004749816883	1	0	0
0.0598963083257922	1	0	0
0.0368639860598019	0	0	0
0.0618571876793094	0	0	0
0.0666912434007843	1	0	0
0.0234883580576312	0	1	0
0.000374409538507511	0	0	0
0.126307929940508	0	0	0
0.104680701278427	0	0	0
0.0708271563146926	1	0	0
0.074100069476886	1	0	0
0.0501865529635049	0	0	0
0.0434117641636228	1	0	0
0.0559157659854021	1	0	0
0.0803801416404528	1	0	0
0.0834909272611512	1	0	0
0.0712699848055584	0	0	0
0.070637167790342	0	0	0
0.104776081032214	0	0	0
0.0641206947999862	1	0	0
0.0653282344790808	1	0	0
0.0392564160227176	0	0	0
0.080937780788106	1	0	0
0.070854367239868	0	0	0
0.046603782383926	0	0	0
0.0511811575901418	0	0	0
0.126667805046446	0	0	0
0.0794679697641028	0	0	0
0.0980267683560872	1	0	0
0.0627537016920593	1	0	0
0.0694883854996287	1	0	0
0.0902090043504423	1	0	0
-0.00815537847837594	0	0	0
0.0568443203678298	0	0	0
0.0819506116580709	0	0	0
0.048001079430358	0	0	0
0.147487746068233	0	0	0
0.0537817940785021	0	0	0
0.0579840477458449	0	0	0
0.0602957635992827	0	0	0
0.0447524631735609	1	0	0
0.0723630949656411	0	0	0
-0.0185757801219861	0	0	0
0.129889331775067	0	0	0
0.0617151159489418	1	0	0
0.0760570866677584	1	0	0
0.0870165107902565	1	0	0
0.0900557049216709	1	0	0
0.061366838736545	1	0	0
0.0854012443733375	1	0	0
0.0722115422404635	1	0	0
0.0727186546257371	0	0	0
0.0598743593669107	0	0	0
0.0944906657888763	1	0	0
0.0871531873092052	0	0	0
0.0552933591321955	0	1	0
0.0714955446695115	0	0	0
0.0720074171969468	1	0	0
0.0191430996747359	0	0	0
0.0503878372510649	0	0	0
-0.0335028438094751	0	0	0
0.0202480015166158	0	0	0
0.0198252309316928	0	0	0
0.0849365646463322	0	0	0
0.000517493357289517	0	0	1
0.058876177840357	0	0	0
0.0800035474486435	1	0	0
0.0763116435150067	1	0	0
0.0909485020765841	1	0	0
0.0677106488805374	1	0	0
0.0646773385836068	1	0	0
0.0688953132466284	0	0	0
0.0426470024465169	0	1	0
0.0841436885046999	1	0	0
0.0342048845687349	0	0	0
0.0519421028417177	1	0	0
0.0487733509398898	1	0	0
0.071682430541281	1	0	0
0.141135911806341	0	0	0
0.0297776906498358	0	1	0
0.0723816412047978	0	0	0
0.0226442342865207	0	0	0
0.0843373180043858	0	0	0
0.0577223230718114	0	0	0
0.0119783920772257	0	0	1
0.0971802397869923	0	0	0
0.120443446295751	0	0	0
0.0952392265144792	1	0	0
0.0631811782743073	1	0	0
0.0482594109201849	0	0	0
0.0734004129643054	1	0	0
0.0720991560426792	1	0	0
0.0519447563430381	1	0	0
0.0620681276523256	1	0	0
0.0535032561496788	0	1	0
0.0175265625065147	0	0	0
0.0694992034065309	0	0	0
0.0753427272042083	0	0	0
0.0234928745037221	0	0	0
0.0982866446266056	0	0	0
0.0845182672793354	1	0	0
0.0703474019430383	1	0	0
0.0984957936500413	1	0	0
0.0180216405734161	0	1	0
0.0860574936033015	1	0	0
0.0562147026076631	1	0	0
0.0525230107550308	1	0	0
0.069660442113303	0	0	0
0.0488680674701938	0	0	0
0.0910090686602169	0	0	0
0.035068546646766	0	0	0
0.0473663571632891	0	0	0
0.0993105712794969	0	0	0
0.061064119832007	1	0	0
0.0480099055718278	0	0	0
0.026023839464877	0	0	0
0.0421403138982801	1	0	0
0.00861601251714498	0	0	0
0.011778112672177	0	0	0
-0.0165756546850269	0	0	0
0.0463727043954945	1	0	0
0.0310049152201847	1	0	0
0.0602020357303049	0	0	0
0.0399450452378502	0	0	0
0.0500093731225655	0	0	0
0.0372998653524447	0	0	0
0.03769453009404	0	0	0
0.0578860824592464	1	0	0
0.0347443839439488	0	1	0
0.0164886225516059	0	1	0
0.012780851771183	0	1	0
0.0343381130382895	0	0	0
0.0600536813157091	1	0	0
0.0660051701154967	1	0	0
0.0438644058355663	1	0	0
0.030964238675471	0	0	0
0.00870660837868233	0	1	0
0.0181891671209563	0	1	0
0.0849031135041415	1	0	0
0.0559707898583885	1	0	0
0.058317123322706	0	0	0
0.0884871306463063	1	0	0
0.075023365229435	0	0	0
0.0684638289359485	1	0	0
0.0271718092051256	0	0	0
0.0899742452061346	0	0	0
-0.0218749020125143	0	0	0
0.049515857584559	0	0	0
0.0677332523454331	0	0	0
0.0721101513408737	1	0	0
0.0794174034425079	1	0	0
0.0755742657183121	1	0	0
0.0669771339692252	1	0	0
0.0044160720818876	0	0	1
0.0789431953611997	1	0	0
0.0231145606736848	0	0	0
0.0725861633306663	1	0	0
0.0724835959161548	1	0	0
0.052639739116675	1	0	0
0.0246381933216444	0	0	0
0.0203934453200812	0	0	0
0.0310153264043178	0	0	0
0.0354227927690872	0	0	0
0.057389889554551	0	0	0
0.0672548120407286	0	0	0
-0.0110445112416251	0	0	0
0.264720084193661	0	0	0
0.00937117994499868	0	1	0
0.0111169688029862	0	0	1
0.0331143678049191	0	0	0
0.0600441900730703	1	0	0
0.100599246335164	1	0	0
0.0830472215300366	1	0	0
0.0760958584695904	1	0	0
0.0975214579896753	1	0	0
0.0698569836743504	1	0	0
0.116309579658824	1	0	0
0.0796949250032475	1	0	0
0.0954662969152514	1	0	0
0.0738132200231929	1	0	0
0.0820563351874378	1	0	0
0.0703338609457335	1	0	0
0.0587741292538371	1	0	0
0.0707995253221931	1	0	0
0.104743847775849	1	0	0
0.068715857501796	1	0	0
0.0920151131375049	1	0	0
0.0768865054585765	1	0	0
0.0690669501361815	1	0	0
0.090109262402903	1	0	0
0.0247146764173305	0	0	0
0.0640071610468481	1	0	0
0.059874222254954	1	0	0
0.0936401896254081	1	0	0
0.0478482985234341	0	0	0
0.107700056771449	1	0	0
0.0841156889903294	0	0	0
0.0852057432163445	1	0	0
0.0725848223840092	1	0	0
0.0750843863673955	0	0	0
0.0858831332775333	1	0	0
0.0891282925811986	1	0	0
0.0612366535836146	0	0	0
0.0405357047298057	0	0	0
0.100040484793622	0	0	0
0.121263946171134	0	0	0
0.0764234689070308	0	0	0
0.0437138796422818	0	0	0
0.0508822695523888	0	0	0
0.137638776814769	0	0	0
0.102197507881693	1	0	0
0.113647614960243	0	0	0
0.0518369761240332	0	0	0
0.0532978499541827	0	0	0
0.0293258366999411	0	0	0
0.0811258174563052	0	0	0
0.0638165277527728	0	0	0
0.0473270644350472	0	0	0
0.0719308527336359	0	0	0
0.0564141847967009	0	0	0
0.0938320397259822	0	0	0
0.11456135651156	0	0	0
0.0279741186400889	0	0	0
0.0328178633980882	0	0	0
0.0634919434063957	0	0	0
0.0147536227903128	0	1	0
0.0164980283183166	0	1	0
0.0645224104102814	0	0	0
0.0488392202786713	1	0	0
0.0562028918786066	1	0	0
0.00360834252754694	0	0	1
0.0111633519196695	0	0	1
0.0306013139207339	0	0	0
0.0145557755200586	0	0	1
0.0170879019553955	0	0	0
-0.000733866825912944	0	0	1
-0.00346335112698593	0	0	1
0.0734843371675797	0	0	0
0.0690564935452896	1	0	0
0.0621345401808489	1	0	0
0.080616834014288	1	0	0
0.0536023764317797	1	0	0
0.058827131845814	0	0	0
0.0768194072440712	1	0	0
0.0477733616693345	0	0	0
0.00953657970317708	0	0	0
0.123179748649694	0	0	0
0.0550901585852116	0	0	0
0.0715713631481129	0	0	0
0.0424392598897533	0	0	0
0.0648878705488217	1	0	0
0.0061554395016006	0	0	1
0.0556862641554218	1	0	0
0.0384698987694988	0	0	0
0.0340582663004353	0	1	0
0.074652539458963	0	0	0
0.0697319662841201	1	0	0
0.0462226306347968	1	0	0
0.0372659050001317	0	1	0
0.0627191005713229	1	0	0
0.0848487645883805	1	0	0
0.0120522709773289	0	1	0
0.00654067849743617	0	1	0
0.00869183137736889	0	0	0
0.0638896086677174	1	0	0
0.0648163661562468	0	1	0
0.0645349723666298	0	0	0
0.0360041450629602	0	0	0
