# Supplementary material for: Growth arrest of Mycobacterium tuberculosis in acidic environments enhances their survival of antibiotic treatment
Source: PLoS Biol. 2026 Jun 22;24(6):e3003857. doi: 10.1371/journal.pbio.3003857 (PMC13298992; doi:10.1371/journal.pbio.3003857)
Supplement: S4 Data — (CSV) [file pbio.3003857.s009.csv]

dL/dT	dividing	growing_nongrowing	nongrowing
0.0754156980424596	0	0	0
0.0942325239778164	1	0	0
0.0714983972417278	1	0	0
0.0358841479745337	0	0	0
0.0421086772825168	0	0	0
0.0457869212013065	1	0	0
0.0402217144232889	0	0	0
0.0111811552662072	0	0	0
0.106653575374645	0	0	0
0.0633775484571467	0	0	0
0.0460085476439257	0	0	0
0.0482774682039618	1	0	0
0.0623714758019741	0	0	0
0.0656067780095426	0	0	0
0.00170347368051424	0	0	1
-3.1694634473941e-05	0	0	1
0.137291929362751	0	0	0
0.0776921437772739	1	0	0
0.0527008864852581	1	0	0
0.0101545079278803	0	1	0
0.049077198117467	0	0	0
0.0230454186723374	0	0	0
0.015236735378779	0	0	0
0.0786130041752673	0	0	0
0.0737231972724278	1	0	0
0.0579505463809379	1	0	0
0.0687929178423106	1	0	0
0.0772508790739031	1	0	0
0.0581087396858602	1	0	0
0.0948919842201286	1	0	0
0.0682064108628341	0	0	0
0.0713336608956021	0	0	0
0.0562361696412082	0	0	0
0.0771633787270994	0	0	0
0.0615209758735811	0	0	0
0.0552974929778644	0	0	0
0.0506170339767822	0	0	0
0.0471907284246043	0	0	0
-0.00168155496081445	0	0	1
-0.00158446701860631	0	0	1
0.0589770915551722	0	0	0
0.0167691216780548	0	1	0
0.0263571951174277	0	1	0
0.0152055665516062	0	0	0
0.0796535415870104	1	0	0
-0.000159870817515271	0	0	1
0.00971078178302068	0	1	0
0.0508886034975025	0	0	0
0.0795494681319514	0	0	0
0.021477655911641	0	1	0
0.0959433546890004	1	0	0
0.0397698069028615	0	1	0
0.0238476646030615	0	1	0
0.024789485302894	0	0	0
0.0370897723178295	0	1	0
0.0797979897194891	1	0	0
0.0511746664333512	0	0	0
0.0266272754713558	0	0	0
0.0903343215268696	0	0	0
0.0610113784134102	1	0	0
0.0574936780324928	1	0	0
0.0588508694239943	0	0	0
0.0226636174558989	0	0	0
0.0397912487523346	0	0	0
0.0425522631742664	0	1	0
0.0671105523607426	0	0	0
0.0318401111018109	0	1	0
0.0570251253802703	1	0	0
0.038858907808759	1	0	0
0.0388582852721108	0	0	0
0.0227075787779565	0	0	0
0.0310132763846482	0	0	0
0.0134804600634665	0	0	0
0.0647810532098888	1	0	0
0.0758373858580846	1	0	0
0.0173718521877338	0	1	0
0.0516277916592606	0	0	0
0.0539822894113199	1	0	0
0.0494910553509133	1	0	0
0.0231596235296853	0	0	0
0.0162851418882848	0	0	0
0.044039722769134	0	0	0
0.0156938091048222	0	1	0
0.0803322630008256	0	0	0
0.0154016109440235	0	1	0
0.0552028116877063	1	0	0
0.00568978996571472	0	1	0
0.0288136926965619	0	0	0
0.0834802647149222	0	0	0
0.0431996389569166	0	0	0
0.0912509050077795	1	0	0
0.0314791151595767	0	1	0
0.0470589772416581	0	0	0
0.0523892433658187	0	0	0
0.0587492379699355	1	0	0
0.0862696339305064	1	0	0
0.0576006348172736	1	0	0
0.0625219147765739	1	0	0
0.0389222764371674	0	0	0
0.0421748664327602	1	0	0
0.0108210193403949	0	0	0
0.0163788900293525	0	0	0
0.0802627731893784	1	0	0
0.0631282916562441	1	0	0
0.0478309768753519	0	0	0
0.0470300622837148	0	0	0
0.0543146514178476	0	0	0
0.0370415793912088	0	0	0
0.0215304101312048	0	0	0
0.135318805450806	0	0	0
0.0791652682625442	0	0	0
0.0463994633151542	0	0	0
0.0692817566209289	1	0	0
0.0195475215825975	0	1	0
0.0534329212435236	0	0	0
0.109980965881598	0	0	0
0.0060557137683961	0	1	0
0.128900364042964	1	0	0
0.0241708850678342	0	1	0
0.0172754720251065	0	1	0
0.0452258662581986	0	0	0
0.0432920622589736	0	0	0
0.0340898313982035	0	1	0
0.0210876745071711	0	0	0
0.00889120516659435	0	0	0
0.0493542434220931	0	0	0
0.0858087323382538	0	0	0
0.0170633760798011	0	1	0
0.0346398424668469	0	1	0
0.0882233375309486	0	0	0
0.0197787392059865	0	1	0
0.0105986142671829	0	1	0
0.00125662650196568	0	0	1
0.0747934210610647	0	0	0
0.0405102739869468	0	1	0
0.0442963556890241	1	0	0
0.0397010577853823	0	0	0
0.0348369046482768	0	0	0
0.0684423225855491	0	0	0
0.0915467162098676	1	0	0
0.0937986445558125	1	0	0
0.0104292438121108	0	1	0
0.0551306215319073	0	0	0
0.0644730841395723	1	0	0
0.0393860202267032	0	0	0
0.0277185855117296	0	0	0
0.0232032870844877	0	0	0
0.0327806386795538	0	0	0
0.0597594799375468	1	0	0
0.0649613270668631	1	0	0
0.0121532098203212	0	0	0
0.035686614916599	0	0	0
0.0529878413517526	0	0	0
0.0364828416415787	0	0	0
0.0889190538180451	0	0	0
0.0428194530160415	0	0	0
0.0712573766031093	1	0	0
0.046779173655389	0	0	0
0.0245838722253296	0	0	0
0.0595304013449152	0	0	0
0.0753463165510834	1	0	0
0.064801464926018	1	0	0
0.0356422140569924	1	0	0
0.0412161299177526	0	0	0
0.0552680826494204	0	0	0
0.0557203194191271	0	0	0
0.0247636681099914	0	0	0
0.082210648428103	0	0	0
-0.0175013696487311	0	0	0
0.0478919008962583	0	0	0
0.0312382160782402	0	1	0
0.0866784858348514	0	0	0
0.0459849307659165	0	0	0
0.0429625649187477	0	0	0
0.0524740915372239	0	0	0
0.00152704860995292	0	0	1
0.0043183629917415	0	0	1
0.102393906700258	0	0	0
0.0271316104272187	0	1	0
0.0195274852663737	0	1	0
0.00181078962409526	0	0	1
-0.00152581000731526	0	0	1
0.0878159695833514	0	0	0
0.0701311528223343	1	0	0
0.0719419924811562	1	0	0
0.0625267302844926	0	0	0
0.0552372111134114	0	0	0
0.058477127025227	0	0	0
0.0368823196865704	0	0	0
0	0	0	0
0.0768569796131975	1	0	0
0.0802317741206877	1	0	0
0.0455985855319807	0	0	0
0.0496313129556984	1	0	0
0.0225092045657002	0	1	0
0.0232121934126733	0	0	0
0.0159252715853081	0	0	0
0.0155131873110082	0	0	0
0.0963044389048162	0	0	0
0.0253446784395908	0	1	0
0.0234296914649085	0	1	0
0.110410102001133	0	0	0
0.026193934511474	0	1	0
0.0335129556290098	0	1	0
0.069558927560615	0	0	0
0.01722232074201	0	1	0
0.0570246841069965	1	0	0
0.0422428092457798	0	0	0
0.0386479748847126	0	0	0
0.0743125215102878	0	0	0
0.044038210730053	0	0	0
0.0376851524061415	0	0	0
0.0809879607930318	0	0	0
0.0501627611615691	1	0	0
0.0815584991268838	1	0	0
0.0227298078423792	0	0	0
0.0420041103024851	0	0	0
0.0490711271408864	0	0	0
0.0732876425933702	1	0	0
0.0460588473703137	0	1	0
0.0632257737916714	0	0	0
0.0941945319360371	0	0	0
0.064821104671351	1	0	0
0.0628081735612736	1	0	0
0.0383145768571744	0	0	0
0.0576435239661456	0	0	0
0.0776291438112819	0	0	0
0.0701813214081586	1	0	0
0.0345709674825576	0	0	0
0.0322577257640197	0	0	0
0.00418423629554098	0	0	1
0.0863114849838	0	0	0
0.0766349556715644	1	0	0
0.0128279096310223	0	1	0
0.0355178139429046	0	0	0
0.0293036406015364	0	0	0
0.0874143121321493	0	0	0
0.0230264113032918	0	1	0
0.0609655358247244	1	0	0
0.0343980180132345	0	0	0
0.0606952023094331	0	0	0
-0.000554763716746651	0	0	1
0.00189722686504543	0	0	1
0.0921979531799051	0	0	0
0.0500162775476394	1	0	0
0.0751909658036662	1	0	0
0.0349425585353847	0	0	0
0.0251691150567949	0	1	0
0.00966873178200975	0	1	0
0.0626700901629719	1	0	0
0.0128148590853946	0	0	0
0.00965127218859063	0	0	0
0.134212555792108	0	0	0
0.0452090213071781	0	0	0
0.0984350418149679	1	0	0
0.0275792321737511	0	0	0
0.0744169346542464	1	0	0
0.04970385379863	0	0	0
0.0547384365937164	0	0	0
0.0528198780475578	0	0	0
0.0231888653993541	0	1	0
0.000919035622969751	0	0	1
-0.000907193973610788	0	0	1
-0.0010303750449584	0	0	1
0.00132170865143336	0	0	1
0.0222379233886192	0	1	0
0.0130973052135249	0	0	0
0.000894558469940586	0	0	1
-0.00166206444249911	0	0	1
0.113936687770989	0	0	0
0.0916566623924665	1	0	0
0.0913793723096307	1	0	0
0.0261803124055163	0	0	0
0.0245062975633004	0	1	0
0.0139877724138128	0	1	0
0.0623289993239324	1	0	0
0.0113253648691503	0	0	1
0.0182246553275021	0	1	0
0.0960213810165413	0	0	0
0.0669477747734877	1	0	0
0.0531580781956471	1	0	0
0.0557662077711713	0	0	0
0.0287487099387701	0	0	0
0.0113075587024793	0	0	0
0.0277885412100831	0	0	0
0.122561137208533	0	0	0
0.102236582381822	1	0	0
0.0500476989987076	1	0	0
0.05737412425213	1	0	0
0.0603598804303461	1	0	0
0.0630673201224219	0	0	0
0.0584093442032215	0	0	0
0.0618853103700744	0	0	0
0.0526533164932273	0	0	0
0.0686948589052378	0	0	0
-0.000999978362156494	0	0	0
0.0885478846442982	0	0	0
0.0275325026394534	0	0	0
0.0585894006400949	1	0	0
0.030176018740447	0	0	0
0.0250832961756972	0	0	0
0.0619064041776416	0	0	0
0.00308841913015533	0	0	1
0.0248980526733444	0	1	0
0.0692297492452266	0	0	0
0.11475014423964	1	0	0
0.0947085829060325	1	0	0
0.0943350295620968	1	0	0
0.0790689252392131	1	0	0
0.0377340262940979	1	0	0
0.0269074672821645	0	1	0
0.0933015695291087	1	0	0
0.0773957899510411	1	0	0
0.0550792003294542	1	0	0
0.121713134651284	1	0	0
0.0682260728758753	1	0	0
0.0490094067765633	0	0	0
0.141445333212212	1	0	0
0.077807185316949	0	0	0
0.0805461096602915	1	0	0
0.0938627568241336	0	0	0
0.0278530235843688	0	1	0
0.133976836150467	1	0	0
0.0888240383983573	0	0	0
0.086626542510454	0	0	0
0.088832287335663	0	0	0
0.0888747780684243	0	0	0
0.102520387561404	0	0	0
0.106625747224257	0	0	0
0.0231187942234146	0	0	0
0.126319446094191	0	0	0
0.0910891916252734	1	0	0
0.128363565786135	1	0	0
0.0938978167971465	0	0	0
0.060536223724453	0	0	0
0.0976200305115146	0	0	0
0.108756196000926	0	0	0
0.0318986797089766	0	0	0
0.0847542952641962	1	0	0
0.086302041805494	1	0	0
0.0364455300378475	0	0	0
0.0200305970202729	0	0	0
0.0379921038958527	0	0	0
0.0402587965232199	0	0	0
0.0791008432045734	0	0	0
0.0995022612824532	1	0	0
0.0869265041756836	1	0	0
0.0631431698882345	1	0	0
0.038049621920007	0	1	0
0.0224723794307512	0	0	0
0.0344386340577406	0	1	0
0.0202274291853939	0	0	0
0.0552247417784871	1	0	0
0.0194510461934686	0	0	0
0.0588178723219203	0	0	0
0.084598980931087	0	0	0
0.0819337727187156	1	0	0
0.126093663369758	1	0	0
0.0566868928670896	1	0	0
0.00324437291725462	0	0	1
0.0571768375711334	1	0	0
0.07620140572259	1	0	0
0.00277107401386564	0	0	1
0.0229604385322091	0	0	0
0.0211267015302728	0	0	0
0.0593224903816736	0	0	0
0.0120581273123571	0	1	0
0.00760163940801545	0	1	0
0.139431158194287	0	0	0
0.0993331394811401	1	0	0
0.064846577475048	1	0	0
0.00997999198376915	0	1	0
0.0864628565813771	1	0	0
0.0592693497733976	1	0	0
0.0740100910022083	1	0	0
0.0399357172875536	0	0	0
0.0399350450645398	0	0	0
0.0722311828164063	0	0	0
0.0913309233965162	1	0	0
0.0872212188860678	1	0	0
0.077947028751796	1	0	0
0.0730708917277727	0	0	0
-0.016977997007076	0	0	0
0.0632830840383823	0	0	0
0.06544041447698	0	0	0
0.081261582423647	0	0	0
0.0942607405182416	0	0	0
0.0927717630855177	0	0	0
0.061736376120747	1	0	0
0.0532402905241833	1	0	0
0.0142365414398603	0	0	0
0.0255050226349924	0	0	0
0.0157037013252261	0	0	0
0.0123497972225424	0	0	0
0.140522169310671	0	0	0
0.0801057114902705	1	0	0
0.0872841028961603	1	0	0
0.0737542072011265	1	0	0
0.0479057895850828	0	1	0
0.0679793663845153	1	0	0
0.063834433454649	1	0	0
0.0594309385388965	1	0	0
0.0509587459399064	1	0	0
0.0682641092776659	1	0	0
0.0691679192377779	0	0	0
0.0425949711809235	0	0	0
0.0532197580914646	0	0	0
0.0536893626355525	0	0	0
0.0735945610875269	0	0	0
0.0794888083180966	0	0	0
0.0424077476733772	0	0	0
0.040693508280663	0	0	0
0.0763406112877544	0	0	0
0.0726777955429639	0	0	0
0.0894230267374453	1	0	0
0.108631961191453	1	0	0
0.0268432914640812	0	1	0
0.0510245280190569	0	0	0
0.0200591534311905	0	1	0
0.0249849914950469	0	1	0
0.057606236754775	0	0	0
0.0431186518453202	1	0	0
0.0528516211883008	1	0	0
0.0103604831962952	0	1	0
0.0177253694792287	0	0	0
0.0407988802634215	0	0	0
0.0740862210517033	0	0	0
0.0480487015610806	1	0	0
0.0500357786687605	1	0	0
0.0597216033850486	0	0	0
0.0509416226230739	0	0	0
0.0479398783105021	0	0	0
0.0325426116929248	0	0	0
0.00422445323694114	0	0	0
-0.00114967065681101	0	0	1
-0.000343042355466869	0	0	1
0.0655884826183561	0	0	0
0.115003955845678	1	0	0
0.115415196664727	1	0	0
0.0609881476934492	1	0	0
0.025278148741964	0	1	0
0.0629372210302278	1	0	0
0.0535038824946077	0	1	0
0.0127934766437686	0	1	0
0.0238884713545839	0	0	0
0.00605850004557914	0	0	1
0.0533604443123294	0	0	0
0.155237327528576	0	0	0
0.0978965577048171	1	0	0
0.0980393561491402	1	0	0
0.0318161068238717	0	1	0
0.0259558001500406	0	1	0
0.0381963844522945	0	1	0
0.0453274054905762	0	1	0
0	0	0	0
0.0994830699864344	1	0	0
0.103739720472791	1	0	0
0.0115967989343461	0	1	0
0.0142816636712446	0	1	0
0.0186655492259441	0	1	0
0.0315635562818641	0	1	0
0.0350327392846695	0	0	0
0.0762019477867697	1	0	0
0.0229194113004928	0	0	0
0.0386665167909304	0	0	0
0.0538161445154651	0	0	0
0.0967051365593507	0	0	0
0.0740368082685098	1	0	0
0.0602132039974911	1	0	0
0.0301336313276994	0	0	0
0.0626733510311912	1	0	0
0.0559348503957964	0	0	0
0.0329889691318765	0	0	0
0.0223896215287727	0	0	0
0.0616372674474553	0	0	0
