# Supplementary material for: Growth arrest of Mycobacterium tuberculosis in acidic environments enhances their survival of antibiotic treatment
Source: PLoS Biol. 2026 Jun 22;24(6):e3003857. doi: 10.1371/journal.pbio.3003857 (PMC13298992; doi:10.1371/journal.pbio.3003857)
Supplement: S5 Data — (XLSX) [file pbio.3003857.s010.xlsx]

## Sheet: Fig 3
Fig 3. Non-growing cells arising after acidic adaptation recover better from ethambutol than neutral-adapted cells.
Fig 3B.
CDC1551
EMB dose (µg/mL)	pH 7.0					pH 5.9
	rep1	rep2	rep3	average	standard deviation	rep1	rep2	rep3	average	standard deviation
0	100	100	100	100	0	100	100	100	100	0
0.003	108	110	109	109	1	100	123	99	107.333	13.5769
0.016	100	101	80	93.6667	11.8462	107	113	130	116.667	11.9304
0.078	100	105	102	102.333	2.51661	97	114	99	103.333	9.29157
0.39	98	105	92	98.3333	6.50641	145	111	140	132	18.3576
1.96	4	3	4	3.66667	0.57735	90	111	80	93.6667	15.8219
9.8	3	3	3	3	0	132	38	75	81.6667	47.3533
49	3	3	3	3	0	41	26	20	29	10.8167
245	3	3	4	3.33333	0.57735	48	26	29	34.3333	11.9304
H37Rv
EMB dose (µg/mL)	pH 7.0					pH 5.9
	rep1	rep2	rep3	average	standard deviation	rep1	rep2	rep3	average	standard deviation
0	100	100	100	100	0	100	100	100	100	0
0.003	101	101	89	97	6.9282	107	98	102	102.333	4.50925
0.016	107	99	94	100	6.55744	103	91	102	98.6667	6.65833
0.078	88	95	101	94.6667	6.50641	114	99	119	110.667	10.4083
0.39	59	121	113	97.6667	33.7244	103	88	97	96	7.54983
1.96	4	3	3	3.33333	0.57735	99	86	138	107.667	27.0617
9.8	4	3	3	3.33333	0.57735	6	5	6	5.66667	0.57735
49	4	3	3	3.33333	0.57735	5	4	6	5	1
245	4	3	3	3.33333	0.57735	6	5	6	5.66667	0.57735
isolate 1
EMB dose (µg/mL)	pH 7.0					pH 5.9
	rep1	rep2	rep3	average	standard deviation	rep1	rep2	rep3	average	standard deviation
0	100	100	100	100	0	100	100	100	100	0
0.003	92	89	97	92.6667	4.04145	91	102	82	91.6667	10.0167
0.016	83	86	90	86.3333	3.51188	102	113	80	98.3333	16.8028
0.078	89	80	93	87.3333	6.65833	96	155	91	114	35.5949
0.39	83	67	81	77	8.7178	95	89	74	86	10.8167
1.96	12	5	2	6.33333	5.1316	99	90	84	91	7.54983
9.8	4	3	3	3.33333	0.57735	67	71	45	61	14
49	4	3	2	3	1	10	10	4	8	3.4641
245	4	3	2	3	1	4	3	3	3.33333	0.57735
isolate4
EMB dose (µg/mL)	pH 7.0					pH 5.9
	rep1	rep2	rep3	average	standard deviation	rep1	rep2	rep3	average	standard deviation
0	100	100	100	100	0	100	100	100	100	0
0.003	86	81	103	90	11.5326	98	84	109	97	12.53
0.016	84	74	83	80.3333	5.50757	94	96	110	100	8.7178
0.078	90	80	118	96	19.6977	93	101	105	99.6667	6.1101
0.39	79	86	106	90.3333	14.0119	88	94	102	94.6667	7.02377
1.96	17	37	32	28.6667	10.4083	92	79	88	86.3333	6.65833
9.8	6	6	4	5.33333	1.1547	34	54	60	49.3333	13.6137
49	5	5	4	4.66667	0.57735	7	5	5	5.66667	1.1547
245	6	5	4	5	1	7	5	3	5	2

## Sheet: Fig 4
Fig 4. PhoPR is involved in growth arrest and ethambutol susceptibility under acidic conditions.
Fig 4B.
		untreated					8.15 ug/ml					24.44 ug/ml
		rep1	rep2	rep3	average	standard deviation	rep1	rep2	rep3	average	standard deviation	rep1	rep2	rep3	average	standard deviation
CDC1551 WT		205000000	400000000	100000000	235000000	1.52233e+08	145000000	85000000	350000000	1.93333e+08	1.38954e+08	80000	50000	50000	60000	17320.5
phoPR-deleted mutant		800000000	170000000	400000000	4.56667e+08	3.188e+08	5000000	5000000	2500000	4.16667e+06	1.44338e+06	400	250	50	233.333	175.594
phoPR-complemented		450000000	355000000	750000000	5.18333e+08	2.06175e+08	35000000	350000000	85000000	1.56667e+08	1.69288e+08	1000	1000	1500	1166.67	288.675

## Sheet: Fig E in S1 Appendix
Fig E in S1 Appendix. Slowed growth of Mtb at low pH is controlled by bimodal rate tuning.
Fig E.
	OD			average	SD
pH 7.0	0.322	0.3	0.319	0.313667	0.0119304
pH 5.9	0.2	0.232	0.226	0.219333	0.0170098
pH 5.7	0.203	0.209	0.195	0.202333	0.00702377
pH 5.5	0.181	0.15	0.164	0.165	0.0155242

## Sheet: Fig F in S1 Appendix
Fig F in S1 Appendix. Survival of Mtb adapted to acidic or neutral conditions after 2-day treatment with TB antibiotics.
CDC1551												CDC1551												CDC1551												CDC1551
EMB dose (µg/mL)	pH 7.0					pH 5.9						INH dose (µg/mL)	pH 7.0					pH 5.9						RIF dose (µg/mL)	pH 7.0					pH 5.9						LZD dose (µg/mL)	pH 7.0					pH 5.9
	rep1	rep2	rep3	average	standard deviation	rep1	rep2	rep3	average	standard deviation			rep1	rep2	rep3	average	standard deviation	rep1	rep2	rep3	average	standard deviation			rep1	rep2	rep3	average	standard deviation	rep1	rep2	rep3	average	standard deviation			rep1	rep2	rep3	average	standard deviation	rep1	rep2	rep3	average	standard deviation
0	100	100	100	100	0	100	100	100	100	0		0	100	100	100	100	0	100	100	100	100	0		0	100	100	100	100	0	100	100	100	100	0		0	100	100	100	100	0	100	100	100	100	0
0.003	113	95	92	100	11.3578	96	72	98	88.6667	14.4684		0.0004	96	114	117	109	11.3578	90	89	103	94	7.81025		0.0003	90	96	85	90.3333	5.50757	98	79	101	92.6667	11.9304		0.0002	95	85	115	98.3333	15.2753	95	108	80	94.3333	14.0119
0.016	106	101	86	97.6667	10.4083	93	67	80	80	13		0.002	77	93	112	94	17.5214	98	81	114	97.6667	16.5025		0.0015	88	113	87	96	14.7309	104	91	105	100	7.81025		0.0009	102	96	104	100.667	4.16333	91	122	83	98.6667	20.5994
0.078	89	98	88	91.6667	5.50757	102	82	77	87	13.2288		0.01	6	9	7	7.33333	1.52753	96	60	102	86	22.7156		0.0076	69	83	66	72.6667	9.07377	117	89	125	110.333	18.9033		0.004	103	84	113	100	14.7309	81	104	100	95	12.2882
0.39	99	100	94	97.6667	3.21455	104	81	77	87.3333	14.5717		0.05	5	6	6	5.66667	0.57735	84	53	90	75.6667	19.8578		0.038	28	21	19	22.6667	4.72582	71	64	117	84	28.7924		0.022	101	80	95	92	10.8167	90	101	123	104.667	16.8028
1.96	97	97	89	94.3333	4.6188	112	82	107	100.333	16.0728		0.25	5	6	10	7	2.64575	94	49	89	77.3333	24.6644		0.19	13	18	12	14.3333	3.21455	33	36	84	51	28.6182		0.11	113	97	105	105	8	83	111	126	106.667	21.8251
9.8	43	56	32	43.6667	12.0139	108	106	115	109.667	4.72582		1.25	5	5	6	5.33333	0.57735	83	64	100	82.3333	18.0093		0.95	11	25	11	15.6667	8.0829	35	46	57	46	11		0.55	121	107	142	123.333	17.6163	96	136	156	129.333	30.5505
49	17	35	19	23.6667	9.86577	97	96	125	106	16.4621		6.25	5	6	6	5.66667	0.57735	93	67	130	96.6667	31.6596		4.75	8	10	8	8.66667	1.1547	33	49	52	44.6667	10.2144		2.75	125	108	133	122	12.7671	104	125	138	122.333	17.1561
245	16	29	16	20.3333	7.50555	89	97	161	115.667	39.4631		31.25	6	7	9	7.33333	1.52753	97	98	149	114.667	29.7377		23.75	5	6	6	5.66667	0.57735	17	35	43	31.6667	13.3167		13.75	126	112	146	128	17.088	105	131	136	124	16.6433
H37Rv												H37Rv												H37Rv												H37Rv
EMB dose (µg/mL)	pH 7.0					pH 5.9						INH dose (µg/mL)	pH 7.0					pH 5.9						RIF dose (µg/mL)	pH 7.0					pH 5.9						LZD dose (µg/mL)	pH 7.0					pH 5.9
	rep1	rep2	rep3	average	standard deviation	rep1	rep2	rep3	average	standard deviation			rep1	rep2	rep3	average	standard deviation	rep1	rep2	rep3	average	standard deviation			rep1	rep2	rep3	average	standard deviation	rep1	rep2	rep3	average	standard deviation			rep1	rep2	rep3	average	standard deviation	rep1	rep2	rep3	average	standard deviation
0	100	100	100	100	0	100	100	100	100	0		0	100	100	100	100	0	100	100	100	100	0		0	100	100	100	100	0	100	100	100	100	0		0	100	100	100	100	0	100	100	100	100	0
0.003	91	90	99	93.3333	4.93288	126	55	98	93	35.7631		0.0004	107	85	99	97	11.1355	94	79	118	97	19.6723		0.0003	101	94	93	96	4.3589	95	63	76	78	16.0935		0.0002	103	103	101	102.333	1.1547	68	98	107	91	20.4206
0.016	99	95	98	97.3333	2.08167	120	61	91	90.6667	29.5014		0.002	48	84	66	66	18	87	80	112	93	16.8226		0.0015	110	90	105	101.667	10.4083	80	81	41	67.3333	22.8108		0.0009	95	106	98	99.6667	5.68624	59	60	104	74.3333	25.697
0.078	99	106	95	100	5.56776	77	55	105	79	25.0599		0.01	4	5	5	4.66667	0.57735	5	5	7	5.66667	1.1547		0.0076	8	24	9	13.6667	8.96289	31	14	19	21.3333	8.73689		0.004	97	94	97	96	1.73205	66	79	93	79.3333	13.5031
0.39	98	98	66	87.3333	18.4752	114	50	89	84.3333	32.2542		0.05	5	5	4	4.66667	0.57735	4	5	6	5	1		0.038	5	7	5	5.66667	1.1547	9	6	6	7	1.73205		0.022	103	106	135	114.667	17.673	54	117	89	86.6667	31.5647
1.96	10	11	8	9.66667	1.52753	115	71	87	91	22.2711		0.25	4	5	5	4.66667	0.57735	4	5	5	4.66667	0.57735		0.19	5	6	5	5.33333	0.57735	8	5	5	6	1.73205		0.11	114	97	137	116	20.0749	47	87	90	74.6667	24.0069
9.8	6	6	5	5.66667	0.57735	87	19	85	63.6667	38.6954		1.25	4	5	5	4.66667	0.57735	4	5	5	4.66667	0.57735		0.95	5	6	5	5.33333	0.57735	7	5	5	5.66667	1.1547		0.55	96	84	148	109.333	34.0196	52	32	87	57	27.8388
49	5	5	4	4.66667	0.57735	10	6	38	18	17.4356		6.25	4	5	5	4.66667	0.57735	4	7	5	5.33333	1.52753		4.75	5	5	5	5	0	6	5	4	5	1		2.75	60	94	101	85	21.9317	15	24	49	29.3333	17.6163
245	5	5	4	4.66667	0.57735	6	4	7	5.66667	1.52753		31.25	5	8	6	6.33333	1.52753	4	8	5	5.66667	2.08167		23.75	4	4	4	4	0	6	5	4	5	1		13.75	65	64	77	68.6667	7.23418	18	19	38	25	11.2694
isolate 1												isolate 1												isolate 1												isolate 1
EMB dose (µg/mL)	pH 7.0					pH 5.9						INH dose (µg/mL)	pH 7.0					pH 5.9						RIF dose (µg/mL)	pH 7.0					pH 5.9						LZD dose (µg/mL)	pH 7.0					pH 5.9
	rep1	rep2	rep3	average	standard deviation	rep1	rep2	rep3	average	standard deviation			rep1	rep2	rep3	average	standard deviation	rep1	rep2	rep3	average	standard deviation			rep1	rep2	rep3	average	standard deviation	rep1	rep2	rep3	average	standard deviation			rep1	rep2	rep3	average	standard deviation	rep1	rep2	rep3	average	standard deviation
0	100	100	100	100	0	100	100	100	100	0		0	100	100	100	100	0	100	100	100	100	0		0	100	100	100	100	0	100	100	100	100	0		0	100	100	100	100	0	100	100	100	100	0
0.003	88	72	87	82.3333	8.96289	76	99	109	94.6667	16.9214		0.0004	89	93	115	99	14	121	87	77	95	23.0651		0.0003	92	79	96	89	8.88819	85	105	110	100	13.2288		0.0002	113	124	84	107	20.664	88	120	71	93	24.8797
0.016	60	65	91	72	16.6433	60	103	130	97.6667	35.3034		0.002	45	23	48	38.6667	13.6504	74	98	85	85.6667	12.0139		0.0015	80	62	84	75.3333	11.7189	84	69	76	76.3333	7.50555		0.0009	91	87	73	83.6667	9.45163	98	98	70	88.6667	16.1658
0.078	104	67	93	88	19	59	94	120	91	30.6105		0.01	9	9	6	8	1.73205	23	30	24	25.6667	3.78594		0.0076	56	46	54	52	5.2915	48	75	69	64	14.1774		0.004	65	88	58	70.3333	15.695	60	100	74	78	20.2978
0.39	50	33	67	50	17	57	89	114	86.6667	28.5715		0.05	9	9	6	8	1.73205	13	10	11	11.3333	1.52753		0.038	26	16	23	21.6667	5.1316	29	28	31	29.3333	1.52753		0.022	53	44	36	44.3333	8.5049	33	86	53	57.3333	26.7644
1.96	22	15	22	19.6667	4.04145	67	78	89	78	11		0.25	9	8	7	8	1	12	9	9	10	1.73205		0.19	11	7	9	9	2	13	14	16	14.3333	1.52753		0.11	42	42	33	39	5.19615	33	65	29	42.3333	19.7315
9.8	12	5	8	8.33333	3.51188	36	36	82	51.3333	26.5581		1.25	9	9	6	8	1.73205	11	10	8	9.66667	1.52753		0.95	9	5	6	6.66667	2.08167	10	10	11	10.3333	0.57735		0.55	32	26	26	28	3.4641	35	48	29	37.3333	9.71253
49	10	4	6	6.66667	3.05505	24	27	39	30	7.93725		6.25	8	8	6	7.33333	1.1547	10	9	8	9	1		4.75	7	5	5	5.66667	1.1547	9	9	9	9	0		2.75	23	20	23	22	1.73205	31	33	28	30.6667	2.51661
245	10	4	6	6.66667	3.05505	23	26	31	26.6667	4.04145		31.25	9	8	6	7.66667	1.52753	13	9	8	10	2.64575		23.75	7	4	5	5.33333	1.52753	10	8	8	8.66667	1.1547		13.75	23	26	22	23.6667	2.08167	31	39	32	34	4.3589
isolate 4												isolate 4												isolate 4												isolate 4
EMB dose (µg/mL)	pH 7.0					pH 5.9						INH dose (µg/mL)	pH 7.0					pH 5.9						RIF dose (µg/mL)	pH 7.0					pH 5.9						LZD dose (µg/mL)	pH 7.0					pH 5.9
	rep1	rep2	rep3	average	standard deviation	rep1	rep2	rep3	average	standard deviation			rep1	rep2	rep3	average	standard deviation	rep1	rep2	rep3	average	standard deviation			rep1	rep2	rep3	average	standard deviation	rep1	rep2	rep3	average	standard deviation			rep1	rep2	rep3	average	standard deviation	rep1	rep2	rep3	average	standard deviation
0	100	100	100	100	0	100	100	100	100	0		0	100	100	100	100	0	100	100	100	100	0		0	100	100	100	100	0	100	100	100	100	0		0	100	100	100	100	0	100	100	100	100	0
0.003	97	93	105	98.3333	6.1101	104	92	96	97.3333	6.1101		0.0004	92	87	103	94	8.18535	86	92	76	84.6667	8.0829		0.0003	71	114	107	97.3333	23.0723	55	77	81	71	14		0.0002	145	98	99	114	26.8514	87	67	94	82.6667	14.0119
0.016	122	85	93	100	19.4679	99	85	83	89	8.7178		0.002	68	81	99	82.6667	15.5671	82	75	69	75.3333	6.50641		0.0015	89	119	99	102.333	15.2753	53	60	84	65.6667	16.2583		0.0009	96	110	94	100	8.7178	76	66	77	73	6.08276
0.078	63	80	94	79	15.5242	82	103	80	88.3333	12.741		0.01	7	8	5	6.66667	1.52753	13	15	17	15	2		0.0076	67	91	105	87.6667	19.218	23	67	43	44.3333	22.0303		0.004	100	96	96	97.3333	2.3094	84	70	98	84	14
0.39	66	71	74	70.3333	4.04145	80	94	74	82.6667	10.2632		0.05	7	7	5	6.33333	1.1547	11	9	13	11	2		0.038	30	15	81	42	34.5977	19	19	20	19.3333	0.57735		0.022	111	81	80	90.6667	17.6163	62	49	79	63.3333	15.0444
1.96	50	47	67	54.6667	10.7858	85	98	84	89	7.81025		0.25	7	6	5	6	1	10	7	9	8.66667	1.52753		0.19	7	7	6	6.66667	0.57735	10	12	10	10.6667	1.1547		0.11	85	94	86	88.3333	4.93288	48	63	73	61.3333	12.5831
9.8	15	17	16	16	1	109	95	73	92.3333	18.1475		1.25	7	7	5	6.33333	1.1547	9	7	7	7.66667	1.1547		0.95	6	6	5	5.66667	0.57735	9	8	9	8.66667	0.57735		0.55	73	107	75	85	19.0788	83	69	81	77.6667	7.57188
49	10	9	10	9.66667	0.57735	68	88	71	75.6667	10.7858		6.25	8	11	8	9	1.73205	10	7	8	8.33333	1.52753		4.75	6	6	6	6	0	8	7	6	7	1		2.75	81	109	77	89	17.4356	87	60	61	69.3333	15.308
245	10	8	9	9	1	73	60	56	63	8.88819		31.25	36	55	41	44	9.84886	15	37	10	20.6667	14.3643		23.75	6	5	5	5.33333	0.57735	6	6	6	6	0		13.75	77	72	66	71.6667	5.50757	89	64	70	74.3333	13.0512

## Sheet: Fig G in S1 Appendix
Fig G in S1 Appendix. Survival of Mtb adapted to acidic or neutral conditions after 10-day treatment with TB antibiotics.
CDC1551												CDC1551												CDC1551												CDC1551
EMB dose (µg/mL)	pH 7.0					pH 5.9						INH dose (µg/mL)	pH 7.0					pH 5.9						RIF dose (µg/mL)	pH 7.0					pH 5.9						LZD dose (µg/mL)	pH 7.0					pH 5.9
	rep1	rep2	rep3	average	standard deviation	rep1	rep2	rep3	average	standard deviation			rep1	rep2	rep3	average	standard deviation	rep1	rep2	rep3	average	standard deviation			rep1	rep2	rep3	average	standard deviation	rep1	rep2	rep3	average	standard deviation			rep1	rep2	rep3	average	standard deviation	rep1	rep2	rep3	average	standard deviation
0	100	100	100	100	0	100	100	100	100	0		0	100	100	100	100	0	100	100	100	100	0		0	100	100	100	100	0	100	100	100	100	0		0	100	100	100	100	0	100	100	100	100	0
0.003	108	110	109	109	1	100	123	99	107.333	13.5769		0.0004	103	96	86	95	8.544	100	103	89	97.3333	7.37111		0.0003	95	93	100	96	3.60555	102	79	97	92.6667	12.0968		0.0002	113	115	97	108.333	9.86577	101	121	112	111.333	10.0167
0.016	100	101	80	93.6667	11.8462	107	113	130	116.667	11.9304		0.002	98	104	86	96	9.16515	93	111	98	100.667	9.29157		0.0015	91	89	93	91	2	118	88	136	114	24.2487		0.0009	114	116	92	107.333	13.3167	142	120	122	128	12.1655
0.078	100	105	102	102.333	2.51661	97	114	99	103.333	9.29157		0.01	107	85	79	90.3333	14.7422	60	60	55	58.3333	2.88675		0.0076	44	8	125	59	59.925	49	37	130	72	50.5866		0.004	109	108	100	105.667	4.93288	141	108	117	122	17.0587
0.39	98	105	92	98.3333	6.50641	145	111	140	132	18.3576		0.05	134	87	116	112.333	23.7136	37	29	47	37.6667	9.0185		0.038	5	4	7	5.33333	1.52753	50	20	27	32.3333	15.695		0.022	89	133	92	104.667	24.5832	103	153	126	127.333	25.0267
1.96	4	3	4	3.66667	0.57735	90	111	80	93.6667	15.8219		0.25	132	94	117	114.333	19.1398	30	30	36	32	3.4641		0.19	5	3	4	4	1	28	16	22	22	6		0.11	62	75	88	75	13	149	115	117	127	19.0788
9.8	3	3	3	3	0	132	38	75	81.6667	47.3533		1.25	119	123	131	124.333	6.1101	32	33	31	32	1		0.95	4	3	4	3.66667	0.57735	13	9	11	11	2		0.55	76	126	42	81.3333	42.2532	117	87	58	87.3333	29.5014
49	3	3	3	3	0	41	26	20	29	10.8167		6.25	150	136	126	137.333	12.0554	47	23	50	40	14.7986		4.75	4	4	4	4	0	6	5	7	6	1		2.75	29	21	35	28.3333	7.02377	14	17	39	23.3333	13.6504
245	3	3	4	3.33333	0.57735	48	26	29	34.3333	11.9304		31.25	112	34	113	86.3333	45.3248	6	5	10	7	2.64575		23.75	4	3	4	3.66667	0.57735	4	3	6	4.33333	1.52753		13.75	25	26	15	22	6.08276	5	5	12	7.33333	4.04145
H37Rv												H37Rv												H37Rv												H37Rv
EMB dose (µg/mL)	pH 7.0					pH 5.9						INH dose (µg/mL)	pH 7.0					pH 5.9						RIF dose (µg/mL)	pH 7.0					pH 5.9						LZD dose (µg/mL)	pH 7.0					pH 5.9
	rep1	rep2	rep3	average	standard deviation	rep1	rep2	rep3	average	standard deviation			rep1	rep2	rep3	average	standard deviation	rep1	rep2	rep3	average	standard deviation			rep1	rep2	rep3	average	standard deviation	rep1	rep2	rep3	average	standard deviation			rep1	rep2	rep3	average	standard deviation	rep1	rep2	rep3	average	standard deviation
0	100	100	100	100	0	100	100	100	100	0		0	100	100	100	100	0	100	100	100	100	0		0	100	100	100	100	0	100	100	100	100	0		0	100	100	100	100	0	100	100	100	100	0
0.003	101	101	89	97	6.9282	107	98	102	102.333	4.50925		0.0004	88	93	103	94.6667	7.63763	118	103	103	108	8.66025		0.0003	95	100	93	96	3.60555	99	117	95	103.667	11.7189		0.0002	99	104	91	98	6.55744	89	103	100	97.3333	7.37111
0.016	107	99	94	100	6.55744	103	91	102	98.6667	6.65833		0.002	89	95	102	95.3333	6.50641	129	92	96	105.667	20.306		0.0015	83	103	100	95.3333	10.7858	127	108	102	112.333	13.0512		0.0009	99	95	89	94.3333	5.03322	83	111	102	98.6667	14.2945
0.078	88	95	101	94.6667	6.50641	114	99	119	110.667	10.4083		0.01	94	105	94	97.6667	6.35085	6	9	4	6.33333	2.51661		0.0076	105	112	101	106	5.56776	21	27	16	21.3333	5.50757		0.004	98	91	85	91.3333	6.50641	105	100	91	98.6667	7.0946
0.39	59	121	113	97.6667	33.7244	103	88	97	96	7.54983		0.05	56	97	80	77.6667	20.5994	6	4	4	4.66667	1.1547		0.038	111	20	62	64.3333	45.5448	11	10	5	8.66667	3.21455		0.022	95	97	84	92	7	101	108	97	102	5.56776
1.96	4	3	3	3.33333	0.57735	99	86	138	107.667	27.0617		0.25	4	62	114	60	55.0273	6	5	4	5	1		0.19	5	3	3	3.66667	1.1547	5	5	5	5	0		0.11	96	93	88	92.3333	4.04145	84	93	90	89	4.58258
9.8	4	3	3	3.33333	0.57735	6	5	6	5.66667	0.57735		1.25	51	100	66	72.3333	25.1064	6	5	4	5	1		0.95	4	3	9	5.33333	3.21455	5	5	5	5	0		0.55	10	106	79	65	49.5076	84	145	141	123.333	34.1223
49	4	3	3	3.33333	0.57735	5	4	6	5	1		6.25	38	7	75	40	34.0441	6	4	4	4.66667	1.1547		4.75	4	4	4	4	0	5	5	5	5	0		2.75	12	10	15	12.3333	2.51661	21	35	32	29.3333	7.37111
245	4	3	3	3.33333	0.57735	6	5	6	5.66667	0.57735		31.25	5	4	14	7.66667	5.50757	6	4	4	4.66667	1.1547		23.75	4	4	4	4	0	5	5	5	5	0		13.75	6	7	10	7.66667	2.08167	11	53	27	30.3333	21.1975
isolate 1												isolate 1												isolate 1												isolate 1
EMB dose (µg/mL)	pH 7.0					pH 5.9						INH dose (µg/mL)	pH 7.0					pH 5.9						RIF dose (µg/mL)	pH 7.0					pH 5.9						LZD dose (µg/mL)	pH 7.0					pH 5.9
	rep1	rep2	rep3	average	standard deviation	rep1	rep2	rep3	average	standard deviation			rep1	rep2	rep3	average	standard deviation	rep1	rep2	rep3	average	standard deviation			rep1	rep2	rep3	average	standard deviation	rep1	rep2	rep3	average	standard deviation			rep1	rep2	rep3	average	standard deviation	rep1	rep2	rep3	average	standard deviation
0	100	100	100	100	0	100	100	100	100	0		0	100	100	100	100	0	100	100	100	100	0		0	100	100	100	100	0	100	100	100	100	0		0	100	100	100	100	0	100	100	100	100	0
0.003	92	89	97	92.6667	4.04145	91	102	82	91.6667	10.0167		0.0004	90	106	92	96	8.7178	113	81	93	95.6667	16.1658		0.0003	86	91	98	91.6667	6.02771	84	56	86	75.3333	16.773		0.0002	158	94	249	167	77.8909	95	82	98	91.6667	8.5049
0.016	83	86	90	86.3333	3.51188	102	113	80	98.3333	16.8028		0.002	56	61	11	42.6667	27.5379	79	71	90	80	9.53939		0.0015	89	92	92	91	1.73205	59	60	49	56	6.08276		0.0009	125	98	200	141	52.8488	96	82	81	86.3333	8.3865
0.078	89	80	93	87.3333	6.65833	96	155	91	114	35.5949		0.01	76	27	16	39.6667	31.9427	21	9	7	12.3333	7.57188		0.0076	75	80	72	75.6667	4.04145	11	5	5	7	3.4641		0.004	154	92	146	130.667	33.7244	81	76	113	90	20.0749
0.39	83	67	81	77	8.7178	95	89	74	86	10.8167		0.05	10	24	16	16.6667	7.02377	10	4	4	6	3.4641		0.038	45	48	3	32	25.1595	4	3	3	3.33333	0.57735		0.022	228	85	110	141	76.3741	79	73	83	78.3333	5.03322
1.96	12	5	2	6.33333	5.1316	99	90	84	91	7.54983		0.25	38	7	4	16.3333	18.8237	10	3	3	5.33333	4.04145		0.19	19	9	2	10	8.544	3	3	3	3	0		0.11	120	26	52	66	48.5386	45	36	32	37.6667	6.65833
9.8	4	3	3	3.33333	0.57735	67	71	45	61	14		1.25	21	6	6	11	8.66025	5	3	3	3.66667	1.1547		0.95	3	2	2	2.33333	0.57735	3	3	3	3	0		0.55	47	9	18	24.6667	19.8578	19	21	21	20.3333	1.1547
49	4	3	2	3	1	10	10	4	8	3.4641		6.25	18	10	4	10.6667	7.02377	30	3	3	12	15.5885		4.75	3	2	2	2.33333	0.57735	3	3	3	3	0		2.75	21	4	10	11.6667	8.62168	19	16	15	16.6667	2.08167
245	4	3	2	3	1	4	3	3	3.33333	0.57735		31.25	5	4	3	4	1	7	3	3	4.33333	2.3094		23.75	3	2	2	2.33333	0.57735	3	3	3	3	0		13.75	5	3	7	5	2	11	10	8	9.66667	1.52753
isolate 4												isolate 4												isolate 4												isolate 4
EMB dose (µg/mL)	pH 7.0					pH 5.9						INH dose (µg/mL)	pH 7.0					pH 5.9						RIF dose (µg/mL)	pH 7.0					pH 5.9						LZD dose (µg/mL)	pH 7.0					pH 5.9
	rep1	rep2	rep3	average	standard deviation	rep1	rep2	rep3	average	standard deviation			rep1	rep2	rep3	average	standard deviation	rep1	rep2	rep3	average	standard deviation			rep1	rep2	rep3	average	standard deviation	rep1	rep2	rep3	average	standard deviation			rep1	rep2	rep3	average	standard deviation	rep1	rep2	rep3	average	standard deviation
0	100	100	100	100	0	100	100	100	100	0		0	100	100	100	100	0	100	100	100	100	0		0	100	100	100	100	0	100	100	100	100	0		0	100	100	100	100	0	100	100	100	100	0
0.003	86	81	103	90	11.5326	98	84	109	97	12.53		0.0004	89	92	98	93	4.58258	101	101	91	97.6667	5.7735		0.0003	90	80	88	86	5.2915	78	103	90	90.3333	12.5033		0.0002	98	104	81	94.3333	11.9304	92	50	102	81.3333	27.5923
0.016	84	74	83	80.3333	5.50757	94	96	110	100	8.7178		0.002	34	47	49	43.3333	8.14453	89	89	93	90.3333	2.3094		0.0015	83	87	93	87.6667	5.03322	31	49	54	44.6667	12.0968		0.0009	104	87	108	99.6667	11.1505	70	74	97	80.3333	14.5717
0.078	90	80	118	96	19.6977	93	101	105	99.6667	6.1101		0.01	81	14	89	61.3333	41.1866	6	7	5	6	1		0.0076	69	110	56	78.3333	28.1839	8	6	7	7	1		0.004	103	96	112	103.667	8.02081	76	69	91	78.6667	11.2398
0.39	79	86	106	90.3333	14.0119	88	94	102	94.6667	7.02377		0.05	140	105	86	110.333	27.3922	5	5	4	4.66667	0.57735		0.038	85	22	52	53	31.5119	6	5	5	5.33333	0.57735		0.022	114	116	89	106.333	15.0444	84	60	99	81	19.6723
1.96	17	37	32	28.6667	10.4083	92	79	88	86.3333	6.65833		0.25	80	100	30	70	36.0555	6	5	4	5	1		0.19	37	17	31	28.3333	10.2632	6	4	5	5	1		0.11	76	86	92	84.6667	8.0829	36	42	73	50.3333	19.8578
9.8	6	6	4	5.33333	1.1547	34	54	60	49.3333	13.6137		1.25	78	57	61	65.3333	11.1505	5	5	4	4.66667	0.57735		0.95	6	4	5	5	1	6	4	4	4.66667	1.1547		0.55	32	20	68	40	24.98	20	37	42	33	11.5326
49	5	5	4	4.66667	0.57735	7	5	5	5.66667	1.1547		6.25	62	4	83	49.6667	40.9186	7	5	4	5.33333	1.52753		4.75	6	4	6	5.33333	1.1547	5	4	4	4.33333	0.57735		2.75	36	24	76	45.3333	27.2274	40	70	50	53.3333	15.2753
245	6	5	4	5	1	7	5	3	5	2		31.25	5	5	7	5.66667	1.1547	6	5	4	5	1		23.75	6	4	5	5	1	5	4	5	4.66667	0.57735		13.75	7	10	9	8.66667	1.52753	13	18	12	14.3333	3.21455

## Sheet: Fig H in S1 Appendix
Fig H in S1 Appendix. Effect of HADA labeling on ethambutol susceptibility in CDC1551 strain.
EMB dose (µg/mL)	HADA					no HADA
	rep1	rep2	rep3	average	standard deviation	rep1	rep2	rep3	average	standard deviation
0	100	100	100	100	0	100	100	100	100	0
0.003	96.3	115.4	94	101.9	11.7478	102.4	91.2	99.2	97.6	5.76888
0.016	93.1	114.3	95.5	100.967	11.6092	100.6	92.8	106.1	99.8333	6.68306
0.078	94.3	122.3	90.4	102.333	17.4012	101.4	89.1	97.3	95.9333	6.26285
0.39	102.8	131.8	104.6	113.067	16.2485	105.6	123.6	131	120.067	13.0634
1.96	2.3	2.9	2	2.4	0.458258	2.8	2.5	2.6	2.63333	0.152753
9.8	2.4	3	2	2.46667	0.503322	2.4	2.6	2.6	2.53333	0.11547
49	2.5	3.1	2	2.53333	0.550757	2.6	2.7	2.6	2.63333	0.057735
245	2.8	3.3	2.1	2.73333	0.602771	2.6	2.8	2.6	2.66667	0.11547
